# Supplementary material for: Biochemical and pathological changes result from mutated Caveolin-3 in muscle
Source: Skelet Muscle. 2018 Aug 28;8:28. doi: 10.1186/s13395-018-0173-y (PMC6114045; doi:10.1186/s13395-018-0173-y)
Supplement: Supplementary file 3 — Table S1. Overview of all proteomic findings. (XLSX 915 kb) [file 13395_2018_173_MOESM3_ESM.xlsx]

## Sheet: Proteins affected from p.P104L
					Normalized abundance																										Raw abundance
					wt											median	0.23973	dd												0.29589	wt												dd
Accession	Peptide count	Peptides used for quantitation	Anova (p)	Description	OrbiElite06634	OrbiElite06635	OrbiElite06639	OrbiElite06640	OrbiElite06642	OrbiElite06645	OrbiElite06647	OrbiElite06648	OrbiElite06649	OrbiElite06651	OrbiElite06654	OrbiElite06655	RSD	OrbiElite06633	OrbiElite06636	OrbiElite06637	OrbiElite06638	OrbiElite06643	OrbiElite06644	OrbiElite06646	OrbiElite06652	OrbiElite06653	OrbiElite06656	OrbiElite06657	OrbiElite06658	RSD	OrbiElite06634	OrbiElite06635	OrbiElite06639	OrbiElite06640	OrbiElite06642	OrbiElite06645	OrbiElite06647	OrbiElite06648	OrbiElite06649	OrbiElite06651	OrbiElite06654	OrbiElite06655	OrbiElite06633	OrbiElite06636	OrbiElite06637	OrbiElite06638	OrbiElite06643	OrbiElite06644	OrbiElite06646
Q9D154	14	14	0.000884429	Leukocyte elastase inhibitor A (ILEUA_MOUSE)	1.5637e+06	212432	201194	113381	117309	1.64177e+06	1.64081e+06	115071	115109	130808	98245.7	1.36895e+06	4.22411	1.33254e+06	1.58259e+06	2.32292e+06	1.34218e+06	1.64612e+06	1.63727e+06	1.56858e+06	2.34375e+06	1.60765e+06	2.38923e+06	1.34218e+06	196493	0.372175	1.70195e+06	195695	179030	87582.7	101348	1.29209e+06	1.47943e+06	97113.3	85288.1	103555	78558.5	641583	1.21551e+06	1.65937e+06	2.23242e+06	1.34218e+06	1.86964e+06	1.54508e+06	1.74423e+06
Q8C6K9	6	5	0.000840111	Collagen alpha-6(VI) chain (CO6A6_MOUSE)	52456.3	17010.3	23557.3	34897.7	46178.7	37791.7	39626.8	49123.1	33196.9	32951.3	43350.6	54380.7	0.291498	40777.8	194293	68442.5	60328.3	198511	74459.5	70790.5	68641.1	178420	60601	60328.3	34407.6	0.880498	57094.1	15670.2	20962.2	26957.3	39895.4	29742.5	35729.3	41457	24596.6	26086.1	34663.7	25486.6	37196.5	203719	65775.9	60328.3	225467	70266.9	78717.8
P11087	5	5	0.00849251	Collagen alpha-1(I) chain (CO1A1_MOUSE)	5.5415e+06	3.77198e+06	3.69372e+06	1.34248e+06	2.31989e+06	5.15339e+06	4.7623e+06	2.32575e+06	1.28076e+06	1.39347e+06	2.53679e+06	7.02053e+06	0.601752	6.11731e+06	1.74547e+07	3.1266e+06	5.88354e+06	1.64199e+07	5.6051e+06	5.18066e+06	2.88197e+06	2.00495e+07	3.30544e+06	5.88354e+06	3.57766e+06	1.07976	6.03144e+06	3.47481e+06	3.28681e+06	1.03702e+06	2.00423e+06	4.05578e+06	4.2939e+06	1.9628e+06	948958	1.10315e+06	2.02845e+06	3.29031e+06	5.58005e+06	1.83015e+07	3.00478e+06	5.88354e+06	1.86496e+07	5.28949e+06	5.7608e+06
Q9EPM5	4	4	0.00126556	Syncoilin (SYNCI_MOUSE)	64821.1	22108.2	17882.4	14017.7	6041.39	68989.9	82597.3	7812.21	20236.9	12254	5255.1	81781.9	1.62671	82709.4	59931.1	88181.7	66067.7	72072.7	104590	82500.3	77892.8	60411.8	87591.3	66067.7	22839.3	0.272422	70552.1	20366.4	15912.4	10828.2	5219.37	54295.9	74473.4	6593.04	14994.1	9700.91	4202.04	38328.6	75445.4	62838.8	84746	66067.7	81859.4	98700.5	91738.9
Q60854	18	18	0.000367506	Serpin B6 (SPB6_MOUSE)	7.26431e+06	1.9643e+06	1.82244e+06	2.95677e+06	3.10896e+06	5.54572e+06	5.7937e+06	3.05844e+06	2.91569e+06	2.97672e+06	2.90464e+06	2.15697e+06	0.576583	6.65466e+06	7.91156e+06	1.05073e+07	6.34154e+06	8.47108e+06	6.18419e+06	6.80443e+06	1.06463e+07	8.03371e+06	1.07428e+07	6.34154e+06	1.85981e+06	0.338555	7.90656e+06	1.80954e+06	1.62167e+06	2.284e+06	2.68594e+06	4.36455e+06	5.22385e+06	2.58115e+06	2.16033e+06	2.35654e+06	2.32258e+06	1.01091e+06	6.07021e+06	8.29541e+06	1.00979e+07	6.34154e+06	9.62136e+06	5.83598e+06	7.56642e+06
Q9EQK5	4	4	0.000113306	Major vault protein (MVP_MOUSE)	126104	54605.3	47931.4	37882.9	32578.4	108923	106607	44240.9	50181.5	37951.5	43932.1	147605	0.823315	170979	136783	151511	142662	131531	171775	118972	161547	119359	190311	142662	63932	0.229657	137253	50303.2	42651.1	29263.2	28145.7	85724.1	96121.3	37336.7	37181.1	30044.5	35128.7	69177.8	155963	143419	145608	142662	149392	162103	132295
P97352	4	4	0.0124623	Protein S100-A13 (S10AD_MOUSE)	887559	20036.9	30516.5	34469.8	52166.1	544700	527050	63734.3	39332.4	42407.9	88589	867960	5.89461	416895	354161	469418	378390	355164	1.10836e+06	922266	496597	435773	562799	378390	33881.9	5.89461	966031	18458.3	27154.7	26626.8	45068.1	428685	475212	53788	29142.7	33572.4	70836.9	406786	380281	371345	451129	378390	403391	1.04595e+06	1.02554e+06
P08121	2	2	0.00549159	Collagen alpha-1(III) chain (CO3A1_MOUSE)	86053.4	55870.9	57069.9	21374.2	46989.1	82509.9	76602.8	39619.9	27285.4	23274	43677.4	127272	0.606054	116778	167414	60236.6	91756.8	148103	95199.4	97858.8	56829.4	215957	55290	91756.8	55555.6	0.539118	93661.5	51469.1	50782.9	16510.8	40595.6	64936.2	69068.4	33436.8	20216.6	18425	34925	59648.3	106522	175536	57889.7	91756.8	168213	89839	108817
P68510	9	5	0.0115267	14-3-3 protein eta (1433F_MOUSE)	781141	569148	544891	335235	403065	713507	702650	432279	339073	337737	463141	1.0471e+06	0.435193	803973	1.92119e+06	530992	726081	1.825e+06	886023	751167	516248	2.17474e+06	541897	726081	573797	0.435193	850203	524307	484864	258958	348222	561538	633540	364818	251230	267372	370333	490743	733363	2.0144e+06	510303	726081	2.07281e+06	836134	835285
P97493	3	3	0.00552933	Thioredoxin, mitochondrial (THIOM_MOUSE)	61679.8	71063.4	89565	53720.2	9245.04	42398.6	51394.9	11887.6	57659	60708	20991.2	42024.1	0.457047	74915.4	92418.5	110579	60862	118929	71436.6	48838.2	126050	53017.1	130946	60862	73600.6	0.397156	67133.1	65464.6	79698.2	41497.1	7987.11	33368.2	46339.9	10032.5	42721.4	48059.8	16784.8	19695.4	68335.9	96902.4	106270	60862	135078	67414.3	54307.2
Q9QZZ6	2	2	0.00439536	Dermatopontin (DERM_MOUSE)	32011.9	36156.7	29846.5	26234.2	21182.6	53516	35081.5	25121.3	26621.6	23147.2	22228.4	36037.8	0.318129	34933.4	100316	53147	32154.6	78428.7	31195.2	27580.9	50191.4	108648	58753.9	32154.6	40948.2	0.609021	34842.2	33308.1	26558.5	20265	18300.4	42117.7	31631.1	21200.9	19724.8	18324.6	17774.1	16889.8	31865.4	105183	51076.3	32154.6	89078.4	29438.7	30669.5
Q5NBX1	3	3	0.0063914	Protein cordon-bleu (COBL_MOUSE)	88954.5	14993.6	11917.1	11735.8	4778.96	84468.6	74884.8	14830.8	11329.3	11100.2	9038.22	66955.1	2.52574	60872.1	55865	68707.1	51651.3	53031.1	77542.5	100264	64762.1	46248.5	63364.9	51651.3	15530.7	0.342728	96819.1	13812.3	10604.3	9065.55	4128.71	66477.8	67519.4	12516.3	8394.25	8787.54	7227.08	31379.8	55526	58575.5	66030.2	51651.3	60232.2	73176.4	111492
Q6P5E4	5	4	0.0181681	UDP-glucose:glycoprotein glucosyltransferase 1 (UGGG1_MOUSE)	34627.6	78084.5	77901.6	57823.3	85020.2	50219.1	111176	35467.6	49074.7	45932.1	30861.3	56747.3	0.451396	90238.9	106938	100897	166725	102247	51041.9	50498.4	152336	29926.5	159757	166725	65000.3	0.451396	37689.1	71932.6	69319.7	44666.6	73451.9	39523	100241	29932.6	36361	36362.4	24677.1	26595.7	82313.6	112127	96965.7	166725	116130	48167.9	56153.4
Q01149	7	7	0.0479809	Collagen alpha-2(I) chain (CO1A2_MOUSE)	5.03835e+06	4.84823e+06	4.51501e+06	2.4768e+06	3.27194e+06	5.54985e+06	5.16078e+06	3.25674e+06	2.53568e+06	2.52925e+06	3.62659e+06	1.9676e+07	1.152	6.05446e+06	1.93695e+07	4.21666e+06	6.14934e+06	1.80266e+07	6.38559e+06	4.66602e+06	3.77012e+06	2.21818e+07	4.64501e+06	6.14934e+06	4.66903e+06	1.152	5.4838e+06	4.46626e+06	4.01762e+06	1.91325e+06	2.82674e+06	4.3678e+06	4.65319e+06	2.7485e+06	1.87876e+06	2.00229e+06	2.89987e+06	9.22153e+06	5.52272e+06	2.03093e+07	4.05237e+06	6.14934e+06	2.04744e+07	6.02604e+06	5.18853e+06
Q8R3G9	4	3	0.00584571	Tetraspanin-8 (TSN8_MOUSE)	209073	419407	379938	273212	121287	345626	312857	119540	247838	275685	132294	331829	0.369833	285085	653948	552917	315105	550368	240173	222775	540775	657654	550092	315105	393927	0.344289	227558	386364	338082	211047	104784	272012	282086	100885	183631	218247	105784	155518	260048	685676	531374	315105	625102	226649	247722
P07309	2	2	0.00302671	Transthyretin (TTHY_MOUSE)	150065	177932	163165	127399	117782	108216	90548.4	109593	133709	143078	126764	159574	0.197088	146144	185617	382367	135034	170696	186041	140847	359156	219434	381920	135034	183234	0.527748	163332	163914	145190	98411.4	101756	85167.6	81642.4	92490	99069.4	113268	101362	74787.4	133309	194623	367469	135034	193875	175565	156620
P35385	4	4	0.0154787	Heat shock protein beta-7 (HSPB7_MOUSE)	516854	74522.2	60274.3	62497.5	92808.4	467969	489947	87655.5	59229.9	51684.6	83130.9	445224	2.36716	462161	316725	292608	450772	293923	460837	443876	252968	319829	248499	450772	66272.1	2.36716	562550	68651	53634.3	48277.2	80180.4	368297	441758	73976.1	43885.4	40916.4	66472.5	208663	421572	332091	281208	450772	333834	434889	493583
Q01339	2	2	0.00445315	Beta-2-glycoprotein 1 (APOH_MOUSE)	22974.2	39447.1	31748.9	28155.3	15129.3	22979.1	22500.1	10898.9	35979.9	26626.1	16416.3	40638.7	0.384652	32641	60320.9	53056.2	34755.7	53589	32842.3	16582.3	43340.9	63716	44034.4	34755.7	38456.7	0.329968	25005.3	36339.2	28251.3	21749.1	13070.7	18084.8	20287	9198.06	26658.6	21078.7	13126.7	19046.1	29774.3	63247.5	50989	34755.7	60865.8	30993.1	18439.2
Q9DBS1	2	2	0.0136504	Transmembrane protein 43 (TMM43_MOUSE)	49496.4	16779.2	9126.32	11176.3	22544.8	57633.9	60408.3	25602.4	11248.9	7905.68	21794.2	62727.8	0.969855	66864	32997.6	39517.3	54666	54952	43660.6	72786	59762.8	20479.5	54332.6	54666	22374.3	0.969855	53872.5	15457.2	8120.93	8633.31	19477.3	45358.6	54466.8	21606.9	8334.64	6258.57	17426.9	29398.6	60991.7	34598.6	37977.6	54666	62413.8	41202.2	80936.8
P82350	4	4	0.00132363	Alpha-sarcoglycan (SGCA_MOUSE)	67538.4	81593.7	73658.8	51399.2	32660.5	84071.9	79636	30692.9	56192.8	51995.5	37647.4	110870	0.389919	100423	123019	140389	72804.6	104683	109199	94355.5	137777	81951.4	127884	72804.6	60386.5	0.260051	73509.6	75165.3	65544.2	39704.2	28216.5	66165.5	71803.3	25903	41635	41162.5	30103.3	51961.1	91603.2	128988	134919	72804.6	118898	103050	104922
Q8VDN2	21	9	0.000360394	Sodium/potassium-transporting ATPase subunit alpha-1 (AT1A1_MOUSE)	305156	166036	159422	168139	134726	282142	269504	152075	175462	170597	134632	303527	0.395784	297974	326521	394882	273566	342646	319077	312139	405824	372138	422961	273566	159410	0.223373	332135	152955	141860	129882	116394	222049	242997	128343	130005	135054	107653	142254	271805	342363	379497	273566	389173	301111	347093
O35969	2	2	0.00504485	Guanidinoacetate N-methyltransferase (GAMT_MOUSE)	59131.7	82817.6	81006	33276.2	16113	47179.4	36252.9	15305	23681.7	25743.3	20840.6	14870.6	0.829625	54994.2	65162.5	78617	52012	55399.8	27374	56229.6	72798.8	58362	78053.8	52012	79941.3	0.263425	64359.6	76292.7	72082	25704.8	13920.6	37130.8	32687.2	12916.5	17546.5	20379.8	16664.4	6969.4	50164.3	68324	75553.9	52012	62922.5	25832.6	62526.4
Q99JB8	12	12	0.00065685	Protein kinase C and casein kinase II substrate protein 3 (PACN3_MOUSE)	1.20767e+06	717532	684147	666611	434554	1.25592e+06	1.23389e+06	431893	711018	697525	467578	1.10057e+06	0.446692	1.17287e+06	1.33896e+06	1.56989e+06	1.10086e+06	1.37598e+06	1.04576e+06	1.18104e+06	1.60104e+06	1.48991e+06	1.63667e+06	1.10086e+06	770406	0.210119	1.31444e+06	661000	608779	514935	375427	988426	1.11253e+06	364493	526816	552200	373881	515804	1.06986e+06	1.40393e+06	1.50872e+06	1.10086e+06	1.56282e+06	986879	1.3133e+06
P28665	7	7	0.0335473	Murinoglobulin-1 (MUG1_MOUSE)	76928	106115	75424.5	149863	230531	76094.8	85559.1	218693	161157	157250	213549	119823	0.432336	174458	310992	311063	205688	292563	83110.5	95361	287613	304521	311625	205688	89289.3	0.432336	83729.3	97754.7	67115.5	115764	199164	59887.5	77143.9	184564	119406	124488	170757	56157.3	159136	326081	298943	205688	332290	78430.8	106040
Q02788	21	21	0.0291014	Collagen alpha-2(VI) chain (CO6A2_MOUSE)	2.1563e+06	1.47242e+06	1.33186e+06	865250	1.45689e+06	1.78378e+06	1.78969e+06	1.40893e+06	926324	892841	1.4261e+06	1.82271e+06	0.281214	1.8869e+06	4.4657e+06	1.33184e+06	1.81308e+06	4.49221e+06	1.85159e+06	1.97799e+06	1.22366e+06	4.14839e+06	1.31207e+06	1.81308e+06	1.30768e+06	0.281214	2.34694e+06	1.35642e+06	1.18513e+06	668376	1.25866e+06	1.40386e+06	1.61366e+06	1.18905e+06	686343	706822	1.14033e+06	854247	1.72118e+06	4.68237e+06	1.27995e+06	1.81308e+06	5.1022e+06	1.74733e+06	2.19949e+06
P14602	9	9	0.00245585	Heat shock protein beta-1 (HSPB1_MOUSE)	1.50814e+06	771798	745789	503296	491298	1.47889e+06	1.5194e+06	476486	497182	481608	563526	2.0685e+06	0.854306	1.38149e+06	1.49716e+06	1.73388e+06	1.30514e+06	1.58526e+06	1.66796e+06	1.42829e+06	1.70111e+06	1.43023e+06	1.88047e+06	1.30514e+06	771152	0.195254	1.64148e+06	710992	663630	388779	424450	1.1639e+06	1.36996e+06	402126	368378	381267	450603	969441	1.26016e+06	1.5698e+06	1.66633e+06	1.30514e+06	1.80052e+06	1.57404e+06	1.58823e+06
P97429	8	6	0.00317508	Annexin A4 (ANXA4_MOUSE)	488966	186444	173916	167986	212879	370719	372099	237978	179973	184841	225847	424579	0.515402	454914	334707	479355	413992	378978	511895	483018	489891	365723	498393	413992	166926	0.223827	532197	171755	154757	129763	183914	291760	335501	200840	133348	146330	180590	198987	414961	350946	460679	413992	430439	483072	537107
P07091	2	2	0.0494804	Protein S100-A4 (S10A4_MOUSE)	65629.4	57735.2	53300.2	31509.9	2381.64	61593.9	63232.9	2193.89	40107	33617.8	4512.93	32784.1	0.65132	51375.1	48850.3	55688.7	39636.3	66231.6	81663.7	64601.2	65800.6	17969.3	95036.1	39636.3	57940.6	0.65132	71431.8	53186.5	47428.5	24340.3	2057.59	48475.1	57013.5	1851.52	29716.5	26613.7	3608.6	15364.9	46863.1	51220.4	53519	39636.3	75225.1	77065.5	71835.5
P11352	3	3	0.000343458	Glutathione peroxidase 1 (GPX1_MOUSE)	319129	125802	130547	102844	123602	173296	145875	113474	86383.9	85166.7	116031	102991	0.524538	176135	213964	212041	196094	210856	245406	258633	202165	225810	204916	196094	135085	0.151907	347344	115891	116166	79443.5	106784	136386	131527	95765.6	64004.6	67422.6	92780.1	48268.6	160666	224345	203779	196094	239487	231588	287595
Q9D2G2	15	15	0.000333479	Dihydrolipoyllysine-residue succinyltransferase component of 2-oxoglutarate dehydrogenase complex, mitochondrial (ODO2_MOUSE)	4.45466e+06	3.37449e+06	3.17598e+06	3.08019e+06	2.49969e+06	3.77257e+06	3.76463e+06	2.59452e+06	3.11022e+06	3.18266e+06	2.46606e+06	3.45918e+06	0.182754	4.42354e+06	7.08668e+06	4.30127e+06	4.03394e+06	6.78959e+06	4.01943e+06	4.01145e+06	4.41568e+06	7.8321e+06	4.97999e+06	4.03394e+06	3.26041e+06	0.335472	4.8485e+06	3.10863e+06	2.8261e+06	2.37934e+06	2.15957e+06	2.96905e+06	3.39436e+06	2.18962e+06	2.30446e+06	2.51957e+06	1.97189e+06	1.62121e+06	4.03504e+06	7.43051e+06	4.13368e+06	4.03394e+06	7.71154e+06	3.79311e+06	4.46066e+06
O88322	2	2	0.0256627	Nidogen-2 (NID2_MOUSE)	60000.6	28028.7	35111.6	39251	67410	67313.9	73053.6	58620.3	25354.4	28357.9	51020.5	61241.2	0.31736	85682.1	132282	42547.4	75004.1	129117	55043.4	61858.8	47295.6	112428	42684.7	75004.1	44133	0.31736	65305.3	25820.5	31243.6	30320.1	58237.9	52976.8	65868.3	49472	18785.9	22449.7	40796.6	28701.8	78157	138700	40889.7	75004.1	146650	51944.1	68785.9
Q99MQ4	3	3	0.00052277	Asporin (ASPN_MOUSE)	133035	173687	150146	136019	121509	136907	119168	93954.8	148387	152234	104687	228577	0.256647	165003	239535	238857	182545	223733	182447	115219	244437	278283	301242	182545	211745	0.236511	144797	160003	133605	105070	104976	107748	107447	79292.3	109945	120517	83708.8	107127	150512	251156	229550	182545	254114	172174	128121
O08528	19	19	0.014953	Hexokinase-2 (HXK2_MOUSE)	1.54241e+06	1.56169e+06	1.44597e+06	1.58832e+06	1.73652e+06	2.01594e+06	2.04727e+06	1.68351e+06	1.68069e+06	1.70451e+06	1.82508e+06	2.05217e+06	0.121178	2.47526e+06	4.67153e+06	1.93509e+06	2.34226e+06	4.33054e+06	1.65553e+06	1.59868e+06	1.95006e+06	4.76613e+06	1.97321e+06	2.34226e+06	1.47878e+06	0.121178	1.67878e+06	1.43865e+06	1.28667e+06	1.22693e+06	1.50024e+06	1.58657e+06	1.84591e+06	1.42079e+06	1.24528e+06	1.34938e+06	1.45935e+06	961788	2.25787e+06	4.89818e+06	1.85969e+06	2.34226e+06	4.91858e+06	1.56231e+06	1.77771e+06
Q9DCN2	7	7	0.00900715	NADH-cytochrome b5 reductase 3 (NB5R3_MOUSE)	841116	377961	343027	401652	228268	773093	744945	235956	454540	457926	211102	880523	0.578901	556832	691332	1.03496e+06	574962	672995	841954	774801	983092	799340	958585	574962	409551	0.264348	915481	348183	305238	310263	197208	608433	671675	199133	336783	362520	168800	412674	507928	724874	994633	574962	764380	794547	861566
O35350	27	25	0.00477831	Calpain-1 catalytic subunit (CAN1_MOUSE)	2.63299e+06	1.34951e+06	1.26574e+06	1.0701e+06	1.03295e+06	2.2495e+06	2.2735e+06	1.0414e+06	1.08146e+06	1.09587e+06	995327	2.60582e+06	0.565826	1.9372e+06	2.11329e+06	2.78348e+06	1.85849e+06	2.12767e+06	2.77316e+06	2.54955e+06	2.73107e+06	2.20677e+06	2.80175e+06	1.85849e+06	1.25807e+06	0.224663	2.86578e+06	1.24319e+06	1.12631e+06	826616	892400	1.77038e+06	2.04988e+06	878881	801289	867548	795877	1.22127e+06	1.76706e+06	2.21583e+06	2.67503e+06	1.85849e+06	2.41658e+06	2.61701e+06	2.83506e+06
P82349	5	5	0.0270766	Beta-sarcoglycan (SGCB_MOUSE)	138113	158859	134398	108239	54595.4	186351	193277	74908.9	109341	126170	68510.1	135328	0.336261	156310	197246	264057	132829	194531	77458.9	109405	238358	223119	261967	132829	159232	0.336261	150323	146343	119592	83611.4	47166.9	146660	174267	63218.7	81014.3	99882.8	54781.5	63423.9	142582	206816	253769	132829	220946	73097.4	121656
P84089	2	2	0.0506732	Enhancer of rudimentary homolog (ERH_MOUSE)	45924.5	52714.2	43461.8	38793.3	23759.7	61441.8	52437.6	28783.1	55591.5	48081.1	31078.5	21534.2	0.293812	48519.3	65917.3	84869.8	39213.7	55119.3	22152.9	41005.4	77301.6	88956.5	93210.8	39213.7	62460.6	0.293812	49984.8	48561.1	38673.9	29966.5	20526.8	48355.4	47280.1	24291.2	41189.5	38063.6	24850.7	10092.4	44258.1	69115.5	81563.1	39213.7	62603.8	20905.6	45597.3
Q9ESD7	17	17	0.00377531	Dysferlin (DYSF_MOUSE)	727547	310895	299799	304026	351306	627501	610679	339227	298533	317469	340560	779815	0.546926	604790	676104	649511	597505	666897	727740	750378	640769	651972	663545	597505	330004	0.162088	791871	286401	266772	234850	303505	493851	550615	286288	221193	251326	272316	365475	551674	708907	624205	597505	757454	686763	834408
P13020	12	12	0.00157252	Gelsolin (GELS_MOUSE)	860548	999175	925609	661453	511728	716292	725842	464718	707477	676817	480342	384884	0.275774	959841	978689	1.10069e+06	900315	959329	589808	772748	1.11129e+06	972672	1.12342e+06	900315	950539	0.155803	936631	920454	823640	510950	442100	563730	654451	392195	524192	535805	384088	180383	875543	1.02617e+06	1.05781e+06	900315	1.0896e+06	556598	859282
Q00897	15	3	0.000822565	Alpha-1-antitrypsin 1-4 (A1AT4_MOUSE)	275438	272222	229357	132231	147853	177561	176951	154536	152982	111314	132841	219140	0.331415	265738	219306	292886	221746	214931	313494	251062	236369	294931	258451	221746	233582	0.137677	299790	250775	204090	102144	127735	139743	159547	130419	113350	88122	106221	102704	242399	229947	281474	221746	244116	295843	279177
Q61838	12	12	0.0114399	Alpha-2-macroglobulin (A2M_MOUSE)	271564	467476	444746	186527	218873	294002	292518	221501	213897	189707	194925	353520	0.39396	298251	511817	379089	254778	563113	363373	272418	400895	448584	377134	254778	489888	0.39396	295574	430645	395751	144086	189092	231383	263747	186934	158483	150182	155865	165684	272057	536649	364319	254778	639577	342912	302924
Q61234	8	8	0.00315234	Alpha-1-syntrophin (SNTA1_MOUSE)	401374	426630	439868	358506	259099	400199	409571	271438	390061	435278	311605	227080	0.188774	382010	515233	588568	365744	599646	405888	450855	682787	509191	694756	365744	399475	0.251754	436860	393018	391411	276934	223845	314962	369287	229078	289009	344590	249164	106425	348459	540231	565636	365744	681071	383034	501343
P28654	12	12	0.0126212	Decorin (PGS2_MOUSE)	2.04184e+06	2.97585e+06	2.85838e+06	2.5768e+06	1.1729e+06	1.73468e+06	1.81516e+06	1.11316e+06	2.83184e+06	2.89614e+06	1.3033e+06	2.11447e+06	0.337795	2.24375e+06	3.17641e+06	3.52306e+06	2.2483e+06	3.50853e+06	2.13078e+06	2.01245e+06	3.90033e+06	3.08493e+06	3.85706e+06	2.2483e+06	2.92887e+06	0.337795	2.22237e+06	2.74139e+06	2.54349e+06	1.99049e+06	1.01331e+06	1.36521e+06	1.63662e+06	939445	2.0982e+06	2.29274e+06	1.04214e+06	990988	2.04669e+06	3.33052e+06	3.3858e+06	2.2483e+06	3.98495e+06	2.01081e+06	2.23781e+06
P26645	3	3	0.0296125	Myristoylated alanine-rich C-kinase substrate (MARCS_MOUSE)	131560	78782	84826	43734.9	37678.4	82762.3	86627.3	32037.9	40875.2	44660.5	37074.7	116952	0.544821	81923.5	64482.6	85893.9	83249.7	68641	173479	131800	74822.2	86132.8	81394.9	83249.7	95873.6	0.544821	143191	72575.2	75481.2	33783.7	32551.7	65134.9	78107	27038.1	30285.7	35355.7	29645.4	54811.8	74728.5	67611.1	82547.3	83249.7	77961.6	163711	146559
Q8VIJ6	2	2	0.0224502	Splicing factor, proline- and glutamine-rich (SFPQ_MOUSE)	47755.3	20920	31190.8	25879.1	32834.5	29957.9	34376.4	18736.1	27440.9	21230.3	22039.4	39631.6	0.297969	43863.4	42501.6	31151.8	52013.9	30843.1	56411.2	50736.5	27962	33982.1	32240.2	52013.9	21115.9	0.297969	51977.4	19271.8	27754.7	19990.8	28366.9	23577.2	30995.3	15812.1	20331.8	16807.1	17623	18574.1	40011	44563.7	29938.1	52013.9	35031.3	53234.8	56418.1
Q9CYZ2	2	2	0.0195521	Tumor protein D54 (TPD54_MOUSE)	94160.5	49642.3	55676.7	44020.9	50928.9	56358	62902.2	49454.1	44751.4	41109.7	42920.4	44966.5	0.291514	90816.7	52160.3	60489.7	78030.4	50807.8	130052	93897.1	52533.8	49612.5	64360.7	78030.4	55404	0.291514	102485	45731.2	49543.2	34004.7	43999.3	44354.4	56715.4	41736.4	33157.7	32544.7	34319.7	21074.4	82840.7	54691	58132.9	78030.4	57706.9	122730	104412
Q07076	9	9	0.00461078	Annexin A7 (ANXA7_MOUSE)	335479	324053	345844	439337	402447	340539	363503	392176	444170	427590	391617	336403	0.114828	432987	484867	671555	474351	523082	381237	343288	672895	514247	757557	474351	327321	0.281591	365140	298522	307745	339373	347688	268008	327750	330973	329100	338504	313142	157662	394960	508392	645390	474351	594110	359771	381731
P35762	3	3	0.00698768	CD81 antigen (CD81_MOUSE)	218074	121129	104156	107822	143994	195227	191671	122351	132594	104415	120464	134288	0.304131	212205	245752	167858	169595	220140	160512	207596	162803	270563	142977	169595	125531	0.254907	237355	111585	92681.4	83289	124401	153646	172819	103257	98243.4	82660.8	96324.9	62936.5	193568	257676	161318	169595	250033	151474	230844
P09813	3	3	0.00114579	Apolipoprotein A-II (APOA2_MOUSE)	206436	295129	283512	194888	193897	180634	167942	180522	181236	221297	181915	163531	0.227812	227325	271101	249238	212553	327526	254651	234932	335465	246781	345197	212553	332460	0.200256	224687	271877	252279	150545	167514	142161	151423	152350	134283	175191	145462	76642.1	207360	284255	239527	212553	372000	240312	261240
P68368	24	5	0.00235897	Tubulin alpha-4A chain (TBA4A_MOUSE)	1.53112e+06	1.69607e+06	1.61564e+06	1.63234e+06	1.28456e+06	1.23988e+06	1.38295e+06	1.34961e+06	1.6573e+06	1.55133e+06	1.19985e+06	1.76152e+06	0.124614	1.64598e+06	2.02925e+06	2.67152e+06	1.5981e+06	1.97389e+06	1.83496e+06	1.2728e+06	2.54492e+06	2.16209e+06	2.68585e+06	1.5981e+06	1.71269e+06	0.241511	1.66649e+06	1.56245e+06	1.43766e+06	1.26093e+06	1.10978e+06	975801	1.24692e+06	1.13899e+06	1.22795e+06	1.22812e+06	959418	825569	1.50143e+06	2.1277e+06	2.56743e+06	1.5981e+06	2.24192e+06	1.73164e+06	1.41533e+06
P42669	4	3	0.0058397	Transcriptional activator protein Pur-alpha (PURA_MOUSE)	103786	171017	140137	101775	77194.8	131653	136750	82947	131119	118173	63247.8	190545	0.301577	176418	149464	185537	150734	158753	156810	106517	171915	144196	183867	150734	182877	0.142502	112962	157543	124699	78618.1	66691.3	103612	123300	70002.4	97150	93552	50573.7	89302.6	160924	156716	178308	150734	180310	147980	118445
P82348	6	6	0.00234337	Gamma-sarcoglycan (SGCG_MOUSE)	408716	260053	246147	226068	209647	387879	379449	230624	209132	226033	217865	450444	0.379602	351168	366880	419849	353125	367441	424782	349903	453831	336686	460269	353125	327042	0.128876	444851	239564	219031	174630	181121	305265	342128	194633	154953	178940	174207	211109	320326	384681	403491	353125	417335	400864	389086
Q00623	8	7	2.96148e-05	Apolipoprotein A-I (APOA1_MOUSE)	1.65426e+06	1.33913e+06	1.20034e+06	1.21718e+06	1.25166e+06	949868	953606	1.33958e+06	1.28234e+06	1.26375e+06	1.39866e+06	1.09036e+06	0.15339	1.67743e+06	1.81615e+06	1.7041e+06	1.6768e+06	1.71952e+06	1.62756e+06	1.49713e+06	1.51528e+06	1.95882e+06	1.56438e+06	1.6768e+06	1.29442e+06	0.0998392	1.80051e+06	1.23363e+06	1.0681e+06	940234	1.08135e+06	747557	859813	1.13053e+06	950127	1.00045e+06	1.11839e+06	511020	1.53011e+06	1.90426e+06	1.63771e+06	1.6768e+06	1.95302e+06	1.53592e+06	1.66478e+06
P97384	8	7	0.0176166	Annexin A11 (ANX11_MOUSE)	334458	431129	412934	399954	243525	397046	362975	279847	418174	404727	234947	553349	0.224368	394245	531907	696401	356592	535075	379814	359317	657307	475497	710235	356592	440588	0.224368	364028	397162	367444	308951	210389	312480	327274	236174	309839	320404	187867	259338	359620	557714	669268	356592	607733	358428	399555
O08553	5	5	0.00532631	Dihydropyrimidinase-related protein 2 (DPYL2_MOUSE)	262572	153730	155101	138393	136602	195623	200565	131532	119016	134918	137526	263032	0.343998	239579	195450	227161	198083	193729	309999	243943	237512	213892	244816	198083	150366	0.179086	285787	141619	138015	106904	118015	153958	180838	111006	88182.8	106809	109968	123275	218538	204932	218310	198083	220035	292544	271261
O88456	6	6	0.00695581	Calpain small subunit 1 (CPNS1_MOUSE)	934096	526219	541363	484589	517035	698185	738227	505126	463225	544568	489139	886474	0.305864	842645	673292	886517	783207	738828	1.01431e+06	926334	860561	653035	954416	783207	464724	0.186573	1.01668e+06	484761	481725	374328	446684	549480	665618	426297	343218	431110	391122	415463	768640	705958	851977	783207	839152	957193	1.03007e+06
Q99PR8	5	5	0.0126456	Heat shock protein beta-2 (HSPB2_MOUSE)	452558	361233	324898	248867	175793	311867	314408	192148	270556	265736	179700	547619	0.380873	417706	324161	426763	387100	334054	413983	433316	463826	274375	540975	387100	355078	0.380873	492569	332773	289106	192241	151874	245443	283484	162162	200464	210371	143691	256652	381021	339888	410135	387100	379415	390673	481840
Q70IV5	40	40	0.00109365	Synemin (SYNEM_MOUSE)	2.76773e+06	3.11417e+06	3.03707e+06	3.0835e+06	2.23899e+06	3.11883e+06	3.13006e+06	2.25211e+06	3.0894e+06	3.1674e+06	2.27677e+06	3.81214e+06	0.151156	3.93498e+06	3.84038e+06	4.4606e+06	3.88983e+06	3.88219e+06	3.06939e+06	2.62607e+06	4.50449e+06	3.64061e+06	4.87671e+06	3.88983e+06	3.08719e+06	0.166034	3.01243e+06	2.86882e+06	2.7025e+06	2.3819e+06	1.93434e+06	2.45455e+06	2.8222e+06	1.90065e+06	2.28903e+06	2.50749e+06	1.82053e+06	1.78663e+06	3.58939e+06	4.0267e+06	4.2868e+06	3.88983e+06	4.40935e+06	2.89656e+06	2.92015e+06
Q91VI7	17	15	0.00121089	Ribonuclease inhibitor (RINI_MOUSE)	1.12424e+06	1.09439e+06	1.04287e+06	927945	601211	934394	923460	628999	910661	952986	670152	978308	0.187576	1.13056e+06	1.06225e+06	1.37498e+06	1.05394e+06	1.10785e+06	1.14908e+06	1.07135e+06	1.47687e+06	1.02854e+06	1.49239e+06	1.05394e+06	1.02655e+06	0.160124	1.22363e+06	1.00817e+06	927982	716807	519407	735379	832632	530838	674738	754436	535862	458503	1.03127e+06	1.11379e+06	1.32141e+06	1.05394e+06	1.25828e+06	1.08438e+06	1.19133e+06
Q8BIW1	2	2	0.0225138	Protein prune homolog (PRUNE_MOUSE)	64615.7	120351	103993	90213.6	47422.2	66494.4	69019.8	51072.4	111401	98691.5	48834.8	71779.3	0.360842	99651.2	85741.2	93661	79904.8	112772	88445.5	80904.8	143796	85042.3	153989	79904.8	121841	0.360842	70328.5	110869	92536.4	69687	40969.7	52331.9	62231.3	43102.1	82540.3	78129.6	39048.9	33640.7	90899.3	89901.2	90011.8	79904.8	128086	83465.4	89964.8
P32261	3	3	0.0217674	Antithrombin-III (ANT3_MOUSE)	97239.4	165968	155715	95539.6	92547.8	86249.2	95589.5	80244	108501	109244	96815.1	35432.5	0.349626	134659	122883	163182	123568	145072	88931.1	100472	153015	126037	160890	123568	133533	0.349626	105837	152892	138561	73801.1	79955.3	67879.1	86187.7	67721.2	80392	86483.5	77414.6	16606.1	122832	128845	156824	123568	164771	83923.6	111723
Q9CQM5	3	3	0.0148389	Thioredoxin domain-containing protein 17 (TXD17_MOUSE)	163136	187675	191412	158479	91587.7	115880	117772	92490.4	137969	150687	96782.7	61941.7	0.320388	182099	146541	209430	165544	147083	141017	140822	195373	125591	216097	165544	187009	0.320388	177560	172889	170325	122420	79125.8	91199.2	106189	78056.4	102226	119292	77388.7	29030.2	166106	153651	201270	165544	167056	133077	156592
Q99KC8	4	4	0.0335572	von Willebrand factor A domain-containing protein 5A (VMA5A_MOUSE)	86938.3	74471.3	74624.8	60349	33855.5	107957	119459	36542.6	53553.1	55883.6	40973.8	145849	0.521371	67068.7	81340.8	112581	75931.4	92078.4	119683	95681.9	116515	92808.4	126125	75931.4	90770.8	0.521371	94624.7	68604	66403.9	46617.6	29249	84963.6	107709	30839.8	39679.2	44240.5	32763.1	68355.1	61178.4	85287.3	108194	75931.4	104582	112944	106397
P10639	5	4	0.0415146	Thioredoxin (THIO_MOUSE)	399078	652247	589014	351553	182366	352387	368731	186910	408145	388775	157698	327214	0.414832	352145	476334	685589	388374	396553	364504	372562	551654	450364	582069	388374	600953	0.414832	434361	600859	524126	271563	157553	277333	332464	157741	302408	307776	126097	153355	321217	499444	658877	388374	450400	343980	414283
P27546	19	19	0.0379762	Microtubule-associated protein 4 (MAP4_MOUSE)	916974	769037	680362	736384	694150	815640	818350	764929	674654	713929	746634	1.87204e+06	0.435363	1.16892e+06	957048	934981	1.03094e+06	1.03939e+06	2.37515e+06	877081	901396	1.03927e+06	950883	1.03094e+06	788351	0.435363	998046	708448	605411	568832	599701	641918	737860	645555	499873	565185	597018	877365	1.06626e+06	1.00348e+06	898552	1.03094e+06	1.18052e+06	2.24141e+06	975300
O08529	11	11	0.000218909	Calpain-2 catalytic subunit (CAN2_MOUSE)	347612	334132	324416	320140	326065	362085	359654	306572	325221	314187	297535	418216	0.0995437	410788	408737	537593	388393	413386	396307	378137	542055	417449	559387	388393	328878	0.179688	378345	307808	288677	247297	281699	284965	324280	258729	240967	248728	237913	196005	374711	428568	516648	388393	469520	373992	420482
O54984	3	2	0.0276657	ATPase Asna1 (ASNA_MOUSE)	31102.5	18891	17245.4	11089.6	14811	21968.4	25275.5	16076.9	16437.3	17798.1	14198.8	33760.8	0.39462	19956.3	19020.5	32117.6	24002.8	17994	40554.5	25419.1	29092	23309.3	25655.4	24002.8	23674.5	0.39462	33852.4	17402.6	15345.6	8566.37	12795.8	17289.4	22789.5	13568	12178.9	14090	11353.6	15822.7	18203.6	19943.3	30866.2	24002.8	20437.4	38271	28265.6
P19157	7	7	0.00112162	Glutathione S-transferase P 1 (GSTP1_MOUSE)	3.25816e+06	2.63045e+06	2.57181e+06	2.51472e+06	2.19251e+06	2.9072e+06	2.89286e+06	2.19615e+06	2.42479e+06	2.45215e+06	2.23532e+06	1.78921e+06	0.157695	3.00499e+06	3.2666e+06	3.95275e+06	2.76023e+06	3.13252e+06	2.47053e+06	3.15676e+06	3.98702e+06	3.01015e+06	3.9989e+06	2.76023e+06	2.81797e+06	0.169282	3.54622e+06	2.42321e+06	2.28849e+06	1.94254e+06	1.89419e+06	2.288e+06	2.60833e+06	1.85342e+06	1.7966e+06	1.94126e+06	1.78739e+06	838549	2.74108e+06	3.42509e+06	3.79875e+06	2.76023e+06	3.55789e+06	2.33142e+06	3.51026e+06
P11531	56	56	0.0088656	Dystrophin (DMD_MOUSE)	3.95105e+06	2.25377e+06	2.09492e+06	1.78224e+06	1.87612e+06	3.22692e+06	3.44588e+06	1.94344e+06	2.09036e+06	2.00184e+06	2.01233e+06	3.70506e+06	0.382868	3.3384e+06	3.30986e+06	3.15813e+06	3.1266e+06	3.43215e+06	3.57873e+06	3.74352e+06	3.16504e+06	3.51467e+06	3.109e+06	3.1266e+06	2.06909e+06	0.128975	4.30038e+06	2.0762e+06	1.86414e+06	1.37672e+06	1.62084e+06	2.53962e+06	3.10696e+06	1.64015e+06	1.54881e+06	1.58477e+06	1.60909e+06	1.73645e+06	3.0452e+06	3.47044e+06	3.03508e+06	3.1266e+06	3.8982e+06	3.37722e+06	4.16273e+06
P63248	2	2	0.0509973	cAMP-dependent protein kinase inhibitor alpha (IPKA_MOUSE)	60184.1	91709.1	89160.5	71085.8	28966.5	35259.1	36339.6	39565.8	80718.6	71754.9	29017.4	66383.2	0.371093	92948.3	77254.4	62109.9	88362.3	67920.5	45172.1	55563.6	72969.8	66136.4	72893.6	88362.3	91134.2	0.371093	65505.2	84483.8	79338.3	54911.4	25025.2	27749.4	32765.4	33391.2	59807	56805.1	23202.7	31111.7	84785	81002.6	59690	88362.3	77143.4	42628.6	61785.7
Q9JJZ2	17	5	0.00222593	Tubulin alpha-8 chain (TBA8_MOUSE)	701544	660663	621312	469400	460319	617319	734288	480834	466348	421119	470318	480599	0.228624	772686	602594	707915	662229	675354	638118	643577	808790	539047	868739	662229	655073	0.137578	763569	608612	552866	362596	397686	485837	662066	405795	345532	333381	376072	225242	704824	631830	680333	662229	767059	602188	715646
O70251	3	3	0.031198	Elongation factor 1-beta (EF1B_MOUSE)	297868	297968	297674	208826	106225	224700	249047	104495	194879	193445	100818	283515	0.353228	257859	238427	277146	237357	251179	317255	295648	246920	251838	266747	237357	314117	0.353228	324204	274492	264882	161311	91771.1	176841	224552	88187.5	144392	153142	80615.7	132875	235212	249995	266348	237357	285286	299391	328756
P51885	11	11	0.0020276	Lumican (LUM_MOUSE)	4.61374e+06	3.83792e+06	3.67707e+06	2.91022e+06	2.74878e+06	3.19362e+06	3.09679e+06	2.76318e+06	3.02029e+06	2.96755e+06	2.7855e+06	3.49298e+06	0.182427	3.44469e+06	3.70571e+06	4.83214e+06	3.5574e+06	3.54368e+06	4.68818e+06	4.33806e+06	4.70883e+06	3.79792e+06	5.15204e+06	3.5574e+06	3.4328e+06	0.168947	5.02165e+06	3.53555e+06	3.27199e+06	2.24804e+06	2.37477e+06	2.51341e+06	2.7922e+06	2.33196e+06	2.23783e+06	2.34928e+06	2.22732e+06	1.63705e+06	3.14216e+06	3.8855e+06	4.64387e+06	3.5574e+06	4.02488e+06	4.4242e+06	4.82385e+06
P48036	9	8	0.0121268	Annexin A5 (ANXA5_MOUSE)	723011	508434	517627	412941	388354	593760	563047	361507	382842	393814	366682	783476	0.310612	609215	549801	692135	613667	518372	729475	652942	722057	531418	753156	613667	473509	0.310612	786934	468377	460604	318983	335513	467296	507668	305090	283660	311765	293204	367191	555711	576476	665169	613667	588761	688401	726060
Q8BP92	2	2	0.0314956	Reticulocalbin-2 (RCN2_MOUSE)	38105	53615.1	50006.1	31829.7	19637.8	28466	32669	29308.6	46256.4	35267.8	20751.2	32371.3	0.32706	59828	37984.3	50992	44791.3	37012.6	39506.6	33186.4	49831.6	30413.9	48011.4	44791.3	42792.7	0.32706	41473.9	49391	44497.3	24587.4	16965.8	22403	29455.8	24734.7	34272.8	27919.9	16593	15171.4	54573.6	39827.2	49005.2	44791.3	42038.5	37282.1	36902.7
Q9Z2U1	3	3	0.0434767	Proteasome subunit alpha type-5 (PSA5_MOUSE)	234584	376627	321997	297964	142545	193905	205744	143013	277381	282808	170749	259346	0.297356	252756	250583	368401	254300	303299	247460	215406	341995	304346	365938	254300	434541	0.297356	255325	346954	286525	230168	123150	152606	185508	120695	205520	223886	136533	121548	230557	262741	354048	254300	344484	233526	239527
O70209	10	9	0.0202766	PDZ and LIM domain protein 3 (PDLI3_MOUSE)	2.1819e+06	2.99841e+06	2.90797e+06	2.40112e+06	1.50225e+06	2.27839e+06	2.37594e+06	1.46915e+06	2.38562e+06	2.35802e+06	1.57184e+06	2.88838e+06	0.224101	2.68753e+06	2.91787e+06	3.74297e+06	2.36695e+06	2.80447e+06	2.45307e+06	2.00309e+06	3.49321e+06	2.70334e+06	3.40101e+06	2.36695e+06	2.80683e+06	0.224101	2.37481e+06	2.76218e+06	2.58762e+06	1.85479e+06	1.29785e+06	1.79312e+06	2.14225e+06	1.23988e+06	1.76758e+06	1.86674e+06	1.25686e+06	1.35369e+06	2.45149e+06	3.05944e+06	3.59714e+06	2.36695e+06	3.18528e+06	2.31495e+06	2.2274e+06
P28652	10	6	0.0423799	Calcium/calmodulin-dependent protein kinase type II subunit beta (KCC2B_MOUSE)	215330	239842	239373	191727	90752	193996	224233	102589	203007	198347	116534	212660	0.260984	174918	261105	256053	183302	302199	190419	217569	251566	255366	264450	183302	205003	0.260984	234368	220946	213003	148103	78403.9	152677	202179	86579.4	150415	157023	93181.8	99667.2	159556	273773	246077	183302	343234	179698	241933
Q8VBT1	2	2	0.00656805	Beta-taxilin (TXLNB_MOUSE)	48562.6	43480.1	34375.3	37361.7	29968.5	48450.7	46573.1	27656.8	36061	41245.2	26524.1	23790.5	0.238792	38895	41053.8	44798.3	43781.5	47861	46628	43015.3	49687.7	55749.3	49429.9	43781.5	41889	0.104105	52856.1	40054.5	30588.4	28860.6	25890.8	38131.3	41992.4	23340.7	26718.8	32652	21209	11149.8	35479.1	43045.6	43052.8	43781.5	54360	44002.5	47832.3
Q99KJ8	5	5	0.0269021	Dynactin subunit 2 (DCTN2_MOUSE)	179237	120980	134377	97033.8	74681.3	157545	179113	90503.9	130630	121760	79862.5	125279	0.284774	146777	115141	168075	134960	133380	166796	218019	162776	134192	174259	134960	142815	0.284774	195084	111448	119573	74955.4	64519.8	123990	161496	76380	96788	96391.6	63859.1	58714.4	133886	120728	161527	134960	151492	157404	242433
Q8BK64	3	3	0.00973835	Activator of 90 kDa heat shock protein ATPase homolog 1 (AHSA1_MOUSE)	52828.4	51978	52252.1	42142.8	45922.4	57704.4	55308.4	44980.9	49652.9	50024	46085	40495.1	0.105561	45467.3	56454	95157.2	48876.3	69050.1	58864.1	63441.3	65334.7	57717.3	66064.3	48876.3	48116.4	0.105561	57499.1	47882.8	46495.8	32553.9	39673.9	45414	49868.5	37961.2	36789.4	39601.7	36850.2	18978.8	41474.1	59193.1	91449.7	48876.3	78426.3	55549.7	70545.6
Q9D7X3	5	5	0.0128125	Dual specificity protein phosphatase 3 (DUS3_MOUSE)	439807	656663	606296	667047	528189	458169	460660	523396	683542	636968	480295	560955	0.163773	662090	633296	878590	544606	652290	605437	548228	959120	683498	852348	544606	632889	0.163773	478692	604928	539505	515272	456321	360584	415352	441715	506458	504259	384050	262902	603942	664022	844358	544606	740864	571347	609620
P06728	5	5	0.0133919	Apolipoprotein A-IV (APOA4_MOUSE)	310868	396261	361424	228403	176783	239868	220855	197621	266158	260826	191586	307934	0.274868	268948	338594	349506	260345	354343	320551	285474	351537	344225	360730	260345	366542	0.274868	338352	365041	321609	176434	152729	188779	199133	166781	197205	206484	153194	144319	245327	355022	335889	260345	402459	302502	317442
P62960	5	3	0.0380527	Nuclease-sensitive element-binding protein 1 (YBOX1_MOUSE)	264006	336765	326401	270012	205506	317033	279982	233717	236589	302478	253563	107755	0.23494	360726	344351	357666	338081	334590	231379	227844	338466	378778	316573	338081	263131	0.23494	287347	310233	290443	208575	177544	249509	252444	197244	175297	239458	202752	50501.6	329045	361058	343730	338081	380023	218351	253359
Q9CQH7	2	2	0.0444502	Transcription factor BTF3 homolog 4 (BT3L4_MOUSE)	121416	79321.5	92057.6	85968.9	62954.6	139407	126080	67189.6	80012.3	79627.6	77224.9	180967	0.425425	124414	93502.7	116018	137520	114076	163378	117789	106972	156073	98437.2	137520	88024.2	0.425425	132150	73072.1	81916.2	66408.1	54388.7	109715	113679	56704.1	59283.7	63037.6	61750	84813.4	113487	98039.3	111498	137520	129566	154179	130979
Q9CPU0	15	15	0.0298846	Lactoylglutathione lyase (LGUL_MOUSE)	3.65476e+06	4.21e+06	3.92508e+06	3.5153e+06	2.45889e+06	2.69997e+06	2.7047e+06	2.40823e+06	3.30809e+06	3.36052e+06	2.46169e+06	2.06116e+06	0.228283	3.5443e+06	3.37305e+06	4.84186e+06	3.26812e+06	3.40055e+06	2.69845e+06	3.48766e+06	4.91151e+06	3.12381e+06	4.93237e+06	3.26812e+06	3.80426e+06	0.228283	3.97789e+06	3.87832e+06	3.49268e+06	2.71545e+06	2.12432e+06	2.12491e+06	2.43868e+06	2.0324e+06	2.45107e+06	2.66037e+06	1.9684e+06	966002	3.23302e+06	3.5367e+06	4.65322e+06	3.26812e+06	3.8623e+06	2.54651e+06	3.87822e+06
P63158	6	6	0.00204387	High mobility group protein B1 (HMGB1_MOUSE)	286724	255593	265792	254505	205069	334845	314811	218791	256851	284204	215723	222622	0.158187	268269	305446	362290	291806	310713	275390	306810	370011	365439	355986	291806	274752	0.125017	312074	235456	236511	196596	177167	263527	283847	184647	190309	224991	172495	104336	244708	320266	348175	291806	352905	259883	341167
P20029	20	16	0.0365054	78 kDa glucose-regulated protein (GRP78_MOUSE)	1.86235e+06	2.40597e+06	2.14952e+06	2.09315e+06	1.10569e+06	2.1498e+06	2.20644e+06	1.22934e+06	1.99089e+06	2.17557e+06	1.26714e+06	2.23384e+06	0.210326	2.03611e+06	2.3991e+06	2.79433e+06	1.91492e+06	2.39813e+06	1.83283e+06	1.78097e+06	2.69444e+06	2.57839e+06	2.84813e+06	1.91492e+06	2.43144e+06	0.210326	2.02701e+06	2.21642e+06	1.91272e+06	1.61689e+06	955244	1.69191e+06	1.98942e+06	1.03749e+06	1.47511e+06	1.7223e+06	1.01322e+06	1.04693e+06	1.85729e+06	2.5155e+06	2.68546e+06	1.91492e+06	2.72377e+06	1.72963e+06	1.98041e+06
O08539	22	21	0.00143717	Myc box-dependent-interacting protein 1 (BIN1_MOUSE)	4.98318e+06	5.57957e+06	5.48413e+06	5.38894e+06	4.11128e+06	5.12407e+06	4.87556e+06	4.01157e+06	5.37097e+06	5.54421e+06	4.06236e+06	5.19723e+06	0.114868	5.92602e+06	6.35092e+06	7.42634e+06	5.44487e+06	5.38344e+06	5.44652e+06	5.04528e+06	6.88459e+06	6.23774e+06	7.12304e+06	5.44487e+06	5.42017e+06	0.138396	5.42375e+06	5.13998e+06	4.87998e+06	4.16277e+06	3.55188e+06	4.0327e+06	4.39602e+06	3.38553e+06	3.97953e+06	4.3891e+06	3.24832e+06	2.43578e+06	5.40556e+06	6.65906e+06	7.137e+06	5.44487e+06	6.11445e+06	5.13985e+06	5.61027e+06
Q3UV70	6	6	0.0182319	[Pyruvate dehydrogenase [acetyl-transferring]]-phosphatase 1, mitochondrial (PDP1_MOUSE)	177628	114541	119516	159912	122943	146357	163819	134682	173865	162922	130131	185041	0.159619	154447	179211	198488	156377	173861	173191	177046	219562	193300	255536	156377	123487	0.159619	193333	105516	106349	123526	106214	115185	147706	113663	128822	128978	104054	86722.9	140883	187906	190755	156377	197470	163439	196872
Q6IRU5	3	3	0.00321349	Clathrin light chain B (CLCB_MOUSE)	98656.2	53120.6	60221	52633.4	65993.2	72314.1	60383.4	58281.2	49163.3	55571.4	54140.3	62830.1	0.223017	75007.7	73130.7	77712.2	71004.4	71654.4	77007	79090.9	77545.4	86642.1	76801.4	71004.4	58318	0.0884783	107379	48935.5	53586.8	40657.6	57013.9	56912.1	54444.3	49185.9	36426.7	43993.4	43291.3	29446.5	68420.2	76678.9	74684.3	71004.4	81384.2	72671	87947.7
P61082	2	2	0.0376073	NEDD8-conjugating enzyme Ubc12 (UBC12_MOUSE)	93547.9	87290.9	85091.8	63372.1	73517.6	59871.3	49931.6	60735.1	71097.3	77214.9	62823.4	108165	0.230627	66124	76366.7	101935	81602.6	77349.8	100473	95789.1	105264	77949.9	134070	81602.6	75197.6	0.230627	101819	80413.6	75717.7	48952.9	63514.5	47119.4	45020.6	51256.9	52678.2	61127.5	50234.4	50693.8	60316.7	80071.8	97963.4	81602.6	87853.1	94816.1	106516
Q62000	9	9	0.0062358	Mimecan (MIME_MOUSE)	1.04787e+06	918645	998787	978283	803582	968331	1.30976e+06	773914	1.01811e+06	1.14814e+06	792589	1.0111e+06	0.154627	1.16004e+06	1.10091e+06	1.09131e+06	1.3152e+06	1.1029e+06	1.45145e+06	1.21785e+06	1.34009e+06	978065	1.22633e+06	1.3152e+06	855191	0.140326	1.14051e+06	846269	888757	755691	694243	762088	1.18094e+06	653138	754349	908932	633764	473873	1.05815e+06	1.15432e+06	1.04879e+06	1.3152e+06	1.25266e+06	1.36972e+06	1.35423e+06
Q64105	7	7	0.00455823	Sepiapterin reductase (SPRE_MOUSE)	584059	578691	558924	484894	379876	504511	546071	405506	509844	457830	432234	415739	0.14209	576632	565839	676554	494212	527565	520249	549173	708630	541083	734718	494212	649190	0.150851	635697	533098	497351	374565	328188	397056	492362	342223	377760	362444	345620	194844	525989	593292	650195	494212	599202	490956	610671
Q91VR5	3	3	0.0381644	ATP-dependent RNA helicase DDX1 (DDX1_MOUSE)	51753.4	41975.2	47773.3	39834.3	24539.8	45613.9	42286.6	42499.5	35826.1	42656.8	37250.7	66173.6	0.233745	49491.6	44620	44239.4	61048.6	43122.1	63729	55156.1	51402.8	34831.1	64691	61048.6	48872.3	0.233745	56329	38668.1	42510.4	30770.7	21200.8	35898.7	38127.4	35867.1	26544.7	33769.5	29786.1	31013.5	45145	46784.9	42515.8	61048.6	48977.6	60140.7	61332.7
P63017	40	29	0.00306626	Heat shock cognate 71 kDa protein (HSP7C_MOUSE)	1.73108e+07	1.80932e+07	1.72644e+07	1.66254e+07	1.27857e+07	1.79632e+07	1.74402e+07	1.29509e+07	1.67485e+07	1.73852e+07	1.33577e+07	1.79951e+07	0.118041	1.65612e+07	2.04259e+07	2.23966e+07	1.69091e+07	1.97279e+07	1.7856e+07	1.71871e+07	2.15272e+07	2.27044e+07	2.32684e+07	1.69091e+07	1.84629e+07	0.131224	1.88413e+07	1.66678e+07	1.53625e+07	1.28426e+07	1.1046e+07	1.41372e+07	1.57248e+07	1.09298e+07	1.24095e+07	1.37631e+07	1.0681e+07	8.43375e+06	1.51067e+07	2.1417e+07	2.1524e+07	1.69091e+07	2.24067e+07	1.68506e+07	1.91118e+07
P99028	4	4	0.0383911	Cytochrome b-c1 complex subunit 6, mitochondrial (QCR6_MOUSE)	1.70873e+06	1.91048e+06	2.08107e+06	2.29188e+06	1.17473e+06	1.96724e+06	1.97983e+06	1.37067e+06	2.57799e+06	2.29055e+06	1.1666e+06	2.42316e+06	0.23973	2.62454e+06	2.40112e+06	2.08193e+06	2.36505e+06	2.69067e+06	2.0125e+06	1.71942e+06	2.16424e+06	2.77641e+06	2.36367e+06	2.36505e+06	1.80465e+06	0.23973	1.8598e+06	1.75996e+06	1.85181e+06	1.7704e+06	1.01489e+06	1.54824e+06	1.7851e+06	1.15676e+06	1.91011e+06	1.81333e+06	932827	1.13566e+06	2.39404e+06	2.51761e+06	2.00082e+06	2.36505e+06	3.05603e+06	1.89919e+06	1.91197e+06
Q9D783	11	11	0.0237836	Kelch-like protein 40 (KLH40_MOUSE)	1.29712e+06	819960	751780	692409	777174	1.21109e+06	1.1646e+06	750404	699332	732002	777529	1.35035e+06	0.328102	1.07503e+06	954590	1.14479e+06	1.08793e+06	975744	1.34217e+06	1.22509e+06	1.15835e+06	1.03539e+06	1.21133e+06	1.08793e+06	850747	0.328102	1.4118e+06	755359	668962	534862	671428	953142	1.05005e+06	633296	518157	579493	621722	632866	980611	1.0009e+06	1.10019e+06	1.08793e+06	1.10824e+06	1.2666e+06	1.36228e+06
P48678	29	27	0.00368161	Prelamin-A/C (LMNA_MOUSE)	5.54577e+06	3.98719e+06	3.89431e+06	3.68893e+06	3.30261e+06	5.07623e+06	4.881e+06	3.349e+06	3.93645e+06	4.02759e+06	3.6305e+06	5.30395e+06	0.195665	4.81659e+06	4.98737e+06	4.87162e+06	4.76939e+06	4.70989e+06	5.89213e+06	5.45194e+06	4.98845e+06	5.58483e+06	5.23603e+06	4.76939e+06	4.24905e+06	0.0905952	6.03609e+06	3.67306e+06	3.4653e+06	2.84957e+06	2.85324e+06	3.99505e+06	4.40092e+06	2.82636e+06	2.91664e+06	3.18847e+06	2.90299e+06	2.4858e+06	4.39357e+06	5.22935e+06	4.68181e+06	4.76939e+06	5.34944e+06	5.56036e+06	6.06246e+06
Q99020	2	2	0.045638	Heterogeneous nuclear ribonucleoprotein A/B (ROAA_MOUSE)	160127	134326	124282	106986	82117.9	118313	136605	67277.3	86329.2	113271	59625	111735	0.265019	132190	98849.7	130270	131633	114248	158871	150072	114881	105791	135487	131633	140903	0.265019	174284	123743	110591	82642.7	70944.6	93113.3	123169	56778.1	63964.1	89671.8	47676.9	52366.8	120580	103646	125194	131633	129762	149925	166877
O55222	3	3	0.0506512	Integrin-linked protein kinase (ILK_MOUSE)	62718.8	31654.3	39201.8	32136.1	47157.7	62246.3	60968.4	50139.4	27587.8	38292.2	47128.4	26242.5	0.309371	51381.2	56412.2	54765.6	52207.3	51069.2	45546.6	64481.4	59107.6	54376.8	46063.6	52207.3	36204.5	0.309371	68263.9	29160.4	34883.2	24824	40741.2	48988.5	54971.8	42314.7	20440.7	30314.3	37684.5	12299.1	46868.7	59149.2	52631.8	52207.3	58003.8	42982	71702.2
P29699	6	6	0.00524238	Alpha-2-HS-glycoprotein (FETUA_MOUSE)	1.82337e+06	1.78452e+06	1.81415e+06	1.38983e+06	1.18297e+06	1.27876e+06	1.27915e+06	1.17228e+06	1.36249e+06	1.36979e+06	1.23428e+06	985684	0.207613	1.68187e+06	1.63807e+06	1.58117e+06	1.59509e+06	1.87166e+06	1.72286e+06	1.59556e+06	1.71331e+06	1.37135e+06	1.6498e+06	1.59509e+06	1.74624e+06	0.0733926	1.98458e+06	1.64393e+06	1.61429e+06	1.07359e+06	1.02201e+06	1.0064e+06	1.15334e+06	989334	1.00951e+06	1.0844e+06	986947	461960	1.53416e+06	1.71754e+06	1.51957e+06	1.59509e+06	2.12581e+06	1.62585e+06	1.77424e+06
Q9JKB1	5	5	0.0431162	Ubiquitin carboxyl-terminal hydrolase isozyme L3 (UCHL3_MOUSE)	222569	278100	251498	185426	135378	246559	226146	130695	229175	205054	125055	258484	0.234621	236511	210823	279102	214422	233774	218337	237204	308408	238251	309432	214422	251675	0.234621	242247	256190	223792	143236	116958	194045	203903	110299	169803	162332	99995.8	121144	215739	221052	268228	214422	265518	206043	263767
Q9D1X0	5	5	0.0179596	Nucleolar protein 3 (NOL3_MOUSE)	756807	610120	566309	462706	425799	587577	588409	405954	528431	515502	378562	384794	0.215408	690752	588840	597235	705988	527991	531510	743268	589956	546205	586161	705988	537380	0.215408	823718	562051	503922	357425	367862	462430	530536	342601	391531	408100	302703	180341	630086	617410	573965	705988	599686	501583	826501
Q9D0K2	14	14	0.0336831	Succinyl-CoA:3-ketoacid coenzyme A transferase 1, mitochondrial (SCOT1_MOUSE)	1.21407e+06	1.05043e+06	920234	958420	835668	1.33436e+06	1.53208e+06	934183	902188	917903	876463	753852	0.245605	1.37883e+06	1.06593e+06	1.35232e+06	1.20512e+06	1.19123e+06	1.26782e+06	1.18174e+06	1.35518e+06	893433	1.42621e+06	1.20512e+06	863089	0.245605	1.32141e+06	967676	818858	740348	721963	1.05016e+06	1.38139e+06	788395	668460	726663	700831	353307	1.25773e+06	1.11764e+06	1.29963e+06	1.20512e+06	1.35299e+06	1.19643e+06	1.31408e+06
P15508	17	17	0.0268835	Spectrin beta chain, erythrocytic (SPTB1_MOUSE)	497057	351904	319590	292918	267712	501170	515406	281140	319970	299798	307745	511668	0.316925	449109	468330	408948	420123	452491	429263	496418	440775	488675	426806	420123	346625	0.316925	541003	324179	284383	226269	231286	394426	464712	237266	237076	237336	246077	239803	409665	491053	393015	420123	513934	405093	552008
Q8VEK3	9	9	0.0146167	Heterogeneous nuclear ribonucleoprotein U (HNRPU_MOUSE)	429695	334115	327406	299736	295677	403923	422039	283545	272131	262950	266257	445543	0.221017	408365	361111	414988	354208	382063	493104	399253	425029	359061	435307	354208	354614	0.221017	467685	307791	291338	231536	255445	317892	380529	239296	201630	208166	212902	208812	372501	378631	398820	354208	433942	465339	443963
P61979	11	11	0.0124714	Heterogeneous nuclear ribonucleoprotein K (HNRPK_MOUSE)	687207	546503	547437	499047	405271	589152	567453	407798	449313	507554	415521	720544	0.196558	571193	565707	660787	618749	539099	732887	668889	660440	601269	658768	618749	526435	0.196558	747965	503446	487130	385497	350128	463669	511641	344158	332910	401808	332256	337697	521028	593154	635042	618749	612302	691621	743793
Q60605	7	2	0.046883	Myosin light polypeptide 6 (MYL6_MOUSE)	88316.7	74237.4	65982.1	60233.7	44511.8	81788.9	75458.1	42904.7	63678.2	62146.2	39940.8	104410	0.297668	67304.2	72900.4	68909.5	78865.4	76640.4	100264	80553.6	78123.1	75339.6	84558	78865.4	77383.3	0.297668	96125	68388.6	58713.3	46528.5	38455.3	64368.8	68036.3	36209	47181.2	49198.4	31937.2	48933.9	61393.2	76437.4	66224.7	78865.4	87047.3	94618.4	89574.3
Q9JK92	4	4	0.0118352	Heat shock protein beta-8 (HSPB8_MOUSE)	185988	151465	149682	154919	129006	177090	168041	119978	165164	184314	147580	157873	0.129422	186989	200178	204833	206674	174227	152240	165457	183771	208531	188228	206674	131512	0.129422	202432	139532	133192	119669	111453	139372	151514	101254	122375	145913	118007	73990.2	170566	209890	196852	206674	197885	143668	183985
Q9CPY7	6	6	0.0160559	Cytosol aminopeptidase (AMPL_MOUSE)	122949	119802	116472	130849	98270.2	138364	136627	98074.8	114190	118975	100326	116722	0.11643	109444	116883	160197	128343	130379	146816	113853	169127	138383	179812	128343	125222	0.11643	133819	110363	103641	101077	84899.1	108894	123189	82769.3	84606.8	94187.4	80222.2	54703.8	99831.9	122553	153955	128343	148083	138550	126602
Q61598	15	11	0.0289846	Rab GDP dissociation inhibitor beta (GDIB_MOUSE)	838359	881337	879841	848920	631871	812499	786554	657833	842685	921306	686899	996029	0.129637	786731	956354	1.19033e+06	781619	983115	909336	756712	1.1836e+06	1.03463e+06	1.14029e+06	781619	877437	0.129637	912480	811900	782915	655762	545895	639446	709192	555172	624372	729356	549253	466808	717636	1.00275e+06	1.14395e+06	781619	1.11661e+06	858134	841451
P31001	47	37	0.0287975	Desmin (DESM_MOUSE)	3.08171e+07	2.3149e+07	2.18522e+07	2.31482e+07	2.0564e+07	3.16041e+07	3.23036e+07	1.97569e+07	2.28492e+07	2.41688e+07	2.0263e+07	3.94144e+07	0.267603	3.22727e+07	2.94029e+07	3.22507e+07	2.97197e+07	2.89279e+07	3.23921e+07	2.80996e+07	3.03832e+07	3.07036e+07	3.21132e+07	2.97197e+07	2.24753e+07	0.267603	3.35417e+07	2.13252e+07	1.94449e+07	1.78812e+07	1.77659e+07	2.48728e+07	2.91264e+07	1.66737e+07	1.69297e+07	1.91334e+07	1.62026e+07	1.84723e+07	2.94384e+07	3.08294e+07	3.09941e+07	2.97197e+07	3.2856e+07	3.05682e+07	3.12463e+07
Q91X72	14	14	0.00493902	Hemopexin (HEMO_MOUSE)	1.59358e+06	1.40884e+06	1.33002e+06	1.19408e+06	1.47137e+06	1.39815e+06	1.37335e+06	1.55783e+06	1.23363e+06	1.25641e+06	1.51357e+06	922761	0.134061	1.70693e+06	1.44565e+06	1.58333e+06	1.65475e+06	1.4633e+06	1.43195e+06	1.54934e+06	1.61668e+06	1.6065e+06	1.66858e+06	1.65475e+06	1.35948e+06	0.0698083	1.73447e+06	1.29784e+06	1.1835e+06	922388	1.27117e+06	1.10036e+06	1.23827e+06	1.31472e+06	914036	994646	1.21027e+06	432470	1.55702e+06	1.51579e+06	1.52164e+06	1.65475e+06	1.662e+06	1.35133e+06	1.72285e+06
P18242	7	7	0.0481279	Cathepsin D (CATD_MOUSE)	571503	595608	597414	662688	469869	498949	527994	441492	678115	657808	474124	526174	0.147444	591946	616089	762843	484724	692108	625121	574352	821595	628364	823011	484724	618996	0.147444	622031	548682	531601	511904	405937	392679	476062	372593	502437	520757	379116	246601	539959	645981	733121	484724	786088	589922	638670
P35486	26	26	0.00349301	Pyruvate dehydrogenase E1 component subunit alpha, somatic form, mitochondrial (ODPA_MOUSE)	8.2339e+06	7.65492e+06	6.70567e+06	7.55799e+06	6.63353e+06	7.96206e+06	8.1734e+06	6.87866e+06	7.1811e+06	7.45886e+06	6.6973e+06	8.13689e+06	0.0814115	7.93569e+06	9.56665e+06	7.88703e+06	8.02945e+06	1.00333e+07	8.48432e+06	7.96102e+06	7.92833e+06	1.02826e+07	8.62515e+06	8.02945e+06	7.15477e+06	0.120196	8.96187e+06	7.05182e+06	5.96695e+06	5.8383e+06	5.73094e+06	6.26624e+06	7.3695e+06	5.80518e+06	5.32071e+06	5.90484e+06	5.35525e+06	3.81351e+06	7.23873e+06	1.00308e+07	7.57973e+06	8.02945e+06	1.13957e+07	8.0066e+06	8.85252e+06
Q9CQJ8	9	9	0.0404423	NADH dehydrogenase [ubiquinone] 1 beta subcomplex subunit 9 (NDUB9_MOUSE)	1.26332e+06	977349	834501	1.11536e+06	1.0847e+06	1.28169e+06	1.27151e+06	1.04192e+06	1.10871e+06	1.22224e+06	1.12837e+06	857486	0.136405	1.19325e+06	1.39989e+06	1.35146e+06	1.12977e+06	1.36931e+06	962469	1.19917e+06	1.32477e+06	1.53861e+06	1.34127e+06	1.12977e+06	1.01357e+06	0.136405	1.37502e+06	900348	742569	861581	937111	1.00871e+06	1.14645e+06	879320	821479	967592	902258	401877	1.08846e+06	1.46781e+06	1.29881e+06	1.12977e+06	1.55525e+06	908275	1.33345e+06
Q68FD5	18	18	0.0356211	Clathrin heavy chain 1 (CLH1_MOUSE)	810899	618303	611785	575496	569702	818365	891748	644167	551948	565113	591618	927591	0.226054	735664	842656	719679	747872	811087	842184	798291	788853	783655	751090	747872	641422	0.226054	882592	569589	544388	444551	492186	644063	804039	543639	408956	447375	473065	434733	671054	883540	691639	747872	921224	794764	887686
P97450	6	6	0.0159547	ATP synthase-coupling factor 6, mitochondrial (ATP5J_MOUSE)	2.2282e+06	1.75234e+06	1.78572e+06	2.17643e+06	1.62321e+06	1.97506e+06	1.86162e+06	1.55503e+06	2.16445e+06	2.17501e+06	1.54019e+06	1.85197e+06	0.135668	2.38285e+06	2.17356e+06	2.18041e+06	2.25098e+06	2.00094e+06	2.147e+06	2.05722e+06	1.94615e+06	2.30052e+06	1.99408e+06	2.25098e+06	1.76201e+06	0.135668	2.4252e+06	1.61428e+06	1.589e+06	1.68122e+06	1.40235e+06	1.55439e+06	1.67852e+06	1.31236e+06	1.60371e+06	1.72186e+06	1.23155e+06	867959	2.17358e+06	2.27901e+06	2.09546e+06	2.25098e+06	2.27264e+06	2.02611e+06	2.28759e+06
P12367	9	9	0.0318756	cAMP-dependent protein kinase type II-alpha regulatory subunit (KAP2_MOUSE)	383607	454624	410082	377096	297709	442850	443648	334092	402073	408883	313993	401919	0.126655	403981	386623	521751	412694	420206	378107	407768	483792	430958	531046	412694	444661	0.126655	417523	418806	364906	291294	257201	348528	400013	281954	297909	323694	251073	188367	368502	405381	501423	412694	477265	356817	453431
A2AAJ9	121	116	0.00682473	Obscurin (OBSCN_MOUSE)	9.36964e+06	8.08923e+06	7.6891e+06	6.84864e+06	8.26559e+06	8.8488e+06	8.84334e+06	8.45659e+06	6.68382e+06	6.84109e+06	8.54946e+06	9.41549e+06	0.114586	9.93049e+06	9.59562e+06	8.7969e+06	9.27721e+06	9.44417e+06	9.21711e+06	8.97775e+06	8.64055e+06	9.70246e+06	8.94217e+06	9.27721e+06	7.81007e+06	0.0608767	1.0198e+07	7.45191e+06	6.84204e+06	5.29035e+06	7.14094e+06	6.9641e+06	7.97355e+06	7.13686e+06	4.95226e+06	5.41579e+06	6.83626e+06	4.41275e+06	9.05834e+06	1.00612e+07	8.45416e+06	9.27721e+06	1.07266e+07	8.69812e+06	9.98311e+06
P14824	44	38	0.0315827	Annexin A6 (ANXA6_MOUSE)	1.4312e+07	1.2353e+07	1.12849e+07	1.17278e+07	1.09697e+07	1.48585e+07	1.43426e+07	1.16912e+07	1.15067e+07	1.10709e+07	1.15256e+07	1.64443e+07	0.155574	1.51076e+07	1.25579e+07	1.54258e+07	1.32602e+07	1.30844e+07	1.53888e+07	1.47016e+07	1.5404e+07	1.27002e+07	1.65232e+07	1.32602e+07	1.21838e+07	0.155574	1.55773e+07	1.13798e+07	1.00417e+07	9.05934e+06	9.47711e+06	1.16938e+07	1.29319e+07	9.86671e+06	8.52565e+06	8.76432e+06	9.216e+06	7.70693e+06	1.37808e+07	1.31672e+07	1.48248e+07	1.32602e+07	1.48611e+07	1.45223e+07	1.6348e+07
Q9CZY3	7	7	0.0336007	Ubiquitin-conjugating enzyme E2 variant 1 (UB2V1_MOUSE)	1.0216e+06	951060	888311	788173	762812	693682	736416	797623	790416	851931	819387	799672	0.11464	898298	811207	1.12566e+06	859225	780513	989865	969064	1.02253e+06	805112	1.03979e+06	859225	840589	0.11464	1.11192e+06	876130	790451	608837	659020	545936	663985	673147	585645	674435	655192	374781	819405	850564	1.08181e+06	859225	886498	934129	1.07758e+06
Q9CRB9	7	7	0.0457504	Coiled-coil-helix-coiled-coil-helix domain-containing protein 3, mitochondrial (CHCH3_MOUSE)	727755	730431	715153	768684	628394	713032	670283	599407	766755	806009	607538	1.02995e+06	0.159166	798944	828218	925329	709248	820040	852671	720240	859775	867139	856652	709248	728235	0.159166	792097	672884	636369	593782	542892	561165	604356	505864	568113	638081	485795	482705	728776	868401	889276	709248	931393	804660	800895
Q9Z1E4	33	33	0.0359918	Glycogen [starch] synthase, muscle (GYS1_MOUSE)	4.56978e+06	4.47551e+06	4.19885e+06	4.54132e+06	3.96187e+06	4.26551e+06	4.18885e+06	4.00563e+06	4.59887e+06	4.64906e+06	3.97249e+06	4.17518e+06	0.060476	4.23957e+06	4.51827e+06	5.50186e+06	4.11848e+06	4.85001e+06	4.74923e+06	4.28855e+06	5.49774e+06	4.91405e+06	5.74002e+06	4.11848e+06	4.114e+06	0.060476	4.97381e+06	4.12291e+06	3.73629e+06	3.50802e+06	3.4228e+06	3.35701e+06	3.77685e+06	3.38052e+06	3.40745e+06	3.68045e+06	3.17645e+06	1.95678e+06	3.86723e+06	4.73748e+06	5.2875e+06	4.11848e+06	5.50859e+06	4.48182e+06	4.7688e+06
Q76MZ3	18	17	0.0388419	Serine/threonine-protein phosphatase 2A 65 kDa regulatory subunit A alpha isoform (2AAA_MOUSE)	1.43367e+06	1.49426e+06	1.3312e+06	1.42097e+06	1.38623e+06	1.41804e+06	1.41136e+06	1.29442e+06	1.3967e+06	1.36379e+06	1.32471e+06	1.23417e+06	0.0505589	1.68499e+06	1.31346e+06	1.64663e+06	1.5758e+06	1.3954e+06	1.50463e+06	1.43737e+06	1.58245e+06	1.21556e+06	1.6784e+06	1.5758e+06	1.29309e+06	0.0505589	1.56042e+06	1.37653e+06	1.18455e+06	1.09765e+06	1.19761e+06	1.11601e+06	1.27254e+06	1.09241e+06	1.03486e+06	1.07965e+06	1.05925e+06	578416	1.53701e+06	1.37718e+06	1.58247e+06	1.5758e+06	1.58488e+06	1.41991e+06	1.59833e+06
Q9CQA3	19	18	0.0301409	Succinate dehydrogenase [ubiquinone] iron-sulfur subunit, mitochondrial (DHSB_MOUSE)	4.17206e+06	3.345e+06	3.43057e+06	3.86397e+06	4.05769e+06	4.30759e+06	3.97527e+06	4.01693e+06	3.88582e+06	4.02504e+06	4.20899e+06	4.23349e+06	0.0747242	3.55153e+06	3.75056e+06	3.84009e+06	3.5032e+06	3.37539e+06	4.19415e+06	3.92302e+06	3.65217e+06	3.96928e+06	3.65086e+06	3.5032e+06	3.38707e+06	0.0747242	4.54092e+06	3.08146e+06	3.05265e+06	2.98479e+06	3.50558e+06	3.39012e+06	3.58428e+06	3.39005e+06	2.87913e+06	3.18644e+06	3.36556e+06	1.98411e+06	3.23962e+06	3.93253e+06	3.69048e+06	3.5032e+06	3.83373e+06	3.95799e+06	4.36234e+06
Q60931	16	13	0.0454108	Voltage-dependent anion-selective channel protein 3 (VDAC3_MOUSE)	2.05571e+06	2.33067e+06	2.25347e+06	2.38153e+06	2.2189e+06	2.32963e+06	2.39741e+06	2.24502e+06	2.40243e+06	2.35163e+06	2.29089e+06	2.43256e+06	0.0447378	1.84865e+06	2.18681e+06	2.20103e+06	1.78609e+06	2.18815e+06	1.91142e+06	1.97113e+06	2.3606e+06	2.32738e+06	2.52426e+06	1.78609e+06	2.54613e+06	0.0447378	2.23746e+06	2.14705e+06	2.00522e+06	1.83965e+06	1.91699e+06	1.83345e+06	2.16161e+06	1.89467e+06	1.78003e+06	1.86168e+06	1.83183e+06	1.14007e+06	1.68629e+06	2.29291e+06	2.11527e+06	1.78609e+06	2.48528e+06	1.80379e+06	2.19186e+06
Q9DCJ5	9	9	0.00136088	NADH dehydrogenase [ubiquinone] 1 alpha subcomplex subunit 8 (NDUA8_MOUSE)	4.10604e+06	4.09111e+06	3.90336e+06	4.20793e+06	4.02705e+06	3.93886e+06	3.70264e+06	3.99204e+06	4.10381e+06	4.1549e+06	3.6289e+06	4.74384e+06	0.0689177	3.80058e+06	3.58267e+06	3.83874e+06	3.53778e+06	3.51316e+06	4.09523e+06	3.47233e+06	3.66129e+06	3.60994e+06	3.75229e+06	3.53778e+06	3.96909e+06	0.0539633	4.46906e+06	3.76879e+06	3.47335e+06	3.25048e+06	3.47911e+06	3.09993e+06	3.33846e+06	3.36905e+06	3.04064e+06	3.28925e+06	2.90171e+06	2.22329e+06	3.46679e+06	3.75649e+06	3.68917e+06	3.53778e+06	3.9902e+06	3.86464e+06	3.86117e+06
Q99L13	5	4	0.0445405	3-hydroxyisobutyrate dehydrogenase, mitochondrial (3HIDH_MOUSE)	347985	342745	276277	330276	338258	430061	411216	343504	330356	346038	338199	419282	0.128288	325183	289191	332752	306792	293205	357273	332401	348410	309566	354170	306792	324736	0.128288	378751	315742	245841	255127	292233	338463	370770	289897	244771	273943	270428	196504	296624	303222	319788	306792	333018	337156	369624
Q9D1P4	3	3	0.0477784	Cysteine and histidine-rich domain-containing protein 1 (CHRD1_MOUSE)	133256	160913	155067	149172	150051	132808	114093	133250	138022	147339	143661	169527	0.101964	126855	118433	144366	118368	115330	165029	130522	145731	121531	110260	118368	152055	0.101964	145038	148235	137984	115230	129635	104521	102872	112455	102265	116642	114873	79451.8	115714	124179	138742	118368	130991	155737	145138
Q8QZT1	17	17	0.0472628	Acetyl-CoA acetyltransferase, mitochondrial (THIL_MOUSE)	3.15094e+06	2.6932e+06	2.45581e+06	2.64234e+06	2.95176e+06	2.72129e+06	2.73277e+06	3.00263e+06	2.4983e+06	2.48339e+06	2.90275e+06	2.70875e+06	0.0806167	2.77409e+06	2.01258e+06	2.42209e+06	2.53351e+06	2.14736e+06	3.20321e+06	3.0935e+06	2.4159e+06	1.81436e+06	2.42836e+06	2.53351e+06	2.41505e+06	0.0806167	3.42952e+06	2.48101e+06	2.18527e+06	2.04112e+06	2.55013e+06	2.14169e+06	2.46398e+06	2.53404e+06	1.85107e+06	1.96599e+06	2.32108e+06	1.26951e+06	2.53046e+06	2.11023e+06	2.32772e+06	2.53351e+06	2.43895e+06	3.02284e+06	3.43992e+06
Q922R8	3	3	0.0489243	Protein disulfide-isomerase A6 (PDIA6_MOUSE)	166391	166482	179408	163792	145151	164425	161126	158062	166370	169269	143774	148592	0.0643096	145786	108882	138100	141338	128703	178437	149697	163094	99558.8	176372	141338	170932	0.0643096	181102	153365	159644	126524	125401	129405	145278	133395	123269	134003	114964	69640.6	132982	114165	132719	141338	146179	168390	166460
Q91ZA3	6	6	0.0190245	Propionyl-CoA carboxylase alpha chain, mitochondrial (PCCA_MOUSE)	216135	256176	231954	288958	256057	298024	284728	271461	289533	300810	278447	297451	0.096844	267538	219990	256295	235465	218419	224129	193765	255669	248741	299334	235465	265250	0.096844	235244	235993	206402	223210	221216	234548	256724	229098	214524	238138	222650	139406	244041	230663	246309	235465	248078	211509	215463
Q8CGY6	9	9	0.0469922	Protein unc-45 homolog B (UN45B_MOUSE)	439099	494449	435813	426508	481451	404318	417593	517710	476967	420704	495705	700951	0.174332	434740	360845	460345	415332	339494	521208	413852	384445	419566	412587	415332	486741	0.174332	477921	455494	387802	329463	415942	318203	376521	436917	353400	333053	396372	328514	396559	378352	442409	415332	385593	491860	460196
P54822	13	13	0.00922307	Adenylosuccinate lyase (PUR8_MOUSE)	873019	1.04637e+06	976026	1.01506e+06	1.01007e+06	894614	903461	1.00752e+06	1.04273e+06	1.07942e+06	1.06299e+06	1.05226e+06	0.0694396	793650	790174	1.02966e+06	752086	767639	1.01829e+06	915091	963426	785617	1.04914e+06	752086	986808	0.0694396	950204	963927	868504	784098	872634	704072	814600	850286	772594	854530	849983	493161	723948	828511	989544	752086	871876	960952	1.01757e+06
P70168	6	6	0.0502564	Importin subunit beta-1 (IMB1_MOUSE)	156028	165140	157680	125944	138846	141928	149790	142211	125740	125739	136089	161413	0.0996538	118326	97374.3	118853	132209	101206	166601	141880	134015	83093.9	149490	132209	153003	0.0996538	169823	152130	140310	97287.4	119954	111699	135058	120017	93164.4	99541.9	108819	75649.1	107934	102099	114222	132209	114949	157220	157769
Q9Z0P5	2	2	0.0224527	Twinfilin-2 (TWF2_MOUSE)	104113	105685	98404	92982.3	108287	95972.6	104755	123599	107245	116935	109849	134945	0.111236	114847	82149.9	98353.5	78621.6	87545.6	124103	82771.8	114356	93731.7	93808.6	78621.6	98836.7	0.111236	113318	97358.2	87563.5	71825.7	93553.3	75531.6	94452	104311	79461.1	92572.5	87837	63244.7	104761	86135.6	94521.5	78621.6	99433.3	117115	92040.8
P18572	5	5	0.00609846	Basigin (BASI_MOUSE)	800733	672775	676554	816342	831313	674126	600308	805456	771456	821942	844383	953256	0.12225	636824	678710	606718	660932	621098	802246	734735	626542	720058	633209	660932	685585	0.0857641	871528	619770	602022	630597	718201	530545	541264	679757	571596	650695	675179	446762	580895	711640	583079	660932	705436	757075	817012
P62918	3	3	0.00924758	60S ribosomal protein L8 (RL8_MOUSE)	372733	435479	394436	369502	454301	513772	472264	464805	386958	400655	533370	447426	0.122047	387463	332975	409292	387105	272994	403861	396813	365580	393350	420565	387105	399538	0.122047	405687	401170	350984	285428	392487	404344	425814	392268	286709	317180	426489	209695	353434	349130	393345	387105	310064	381121	441249
Q8K010	2	2	0.031314	5-oxoprolinase (OPLA_MOUSE)	60074.8	90847.8	78482.2	73775.4	73317.1	70574.8	88290.4	82069.3	95959.4	88470.9	102223	76937.5	0.148116	55304.4	63333.9	59976.5	62230.2	81723.2	64792.5	60334.1	81239.7	89018.7	76296.9	62230.2	90659	0.148116	65386.1	83690.3	69836.3	56989	63341.3	55543.2	79606.5	69261.7	71099.4	70038.5	81738.9	36058.2	50447.3	66406.7	57639.7	62230.2	92820.3	61144.2	67090.5
Q9JHI5	7	7	0.00116892	Isovaleryl-CoA dehydrogenase, mitochondrial (IVD_MOUSE)	752263	839226	781222	716819	756931	726170	681761	790975	721576	692270	758382	791277	0.0604676	700439	542353	605061	652870	531490	755580	718681	575012	575204	617263	652870	814853	0.138629	818772	773107	695160	553719	653939	571504	614706	667536	534639	548039	606412	370847	638923	568667	581487	652870	603660	713036	799161
Q7TPR4	24	2	0.0261272	Alpha-actinin-1 (ACTN1_MOUSE)	164969	180185	166602	260848	203025	157827	164086	229241	272670	223031	220377	203450	0.19016	164692	193472	159133	144655	174105	203698	167707	182714	189922	164699	144655	193878	0.19016	179554	165989	148248	201496	175401	124211	147947	193466	202030	176564	176216	95350.5	150228	202859	152932	144655	197746	192228	186488
O54724	12	11	0.00158132	Polymerase I and transcript release factor (PTRF_MOUSE)	2.01958e+06	2.04997e+06	1.96957e+06	1.90764e+06	1.89411e+06	1.83694e+06	1.88022e+06	1.94186e+06	1.89329e+06	1.83836e+06	1.96758e+06	1.63219e+06	0.0567254	1.84545e+06	1.37397e+06	1.28899e+06	1.70544e+06	1.4044e+06	1.8845e+06	1.95068e+06	1.24165e+06	1.40742e+06	1.33521e+06	1.70544e+06	1.9586e+06	0.17711	2.19813e+06	1.88846e+06	1.75259e+06	1.47359e+06	1.63639e+06	1.44569e+06	1.69529e+06	1.63882e+06	1.4028e+06	1.45535e+06	1.5733e+06	764957	1.68337e+06	1.44063e+06	1.23877e+06	1.70544e+06	1.5951e+06	1.77839e+06	2.16912e+06
Q9JLH8	18	17	0.0323997	Tropomodulin-4 (TMOD4_MOUSE)	2.4684e+06	4.22295e+06	3.48983e+06	4.06585e+06	3.04491e+06	2.74991e+06	3.39965e+06	3.56151e+06	3.9332e+06	3.94362e+06	2.99612e+06	2.16868e+06	0.191422	3.35563e+06	2.57078e+06	3.24622e+06	2.68567e+06	2.43175e+06	2.3848e+06	2.67383e+06	2.88895e+06	2.02431e+06	3.00145e+06	2.68567e+06	3.47081e+06	0.191422	2.68663e+06	3.89024e+06	3.10538e+06	3.14074e+06	2.6306e+06	2.16421e+06	3.06528e+06	3.0057e+06	2.91423e+06	3.12199e+06	2.39574e+06	1.01639e+06	3.06092e+06	2.69551e+06	3.11974e+06	2.68567e+06	2.76195e+06	2.25052e+06	2.97325e+06
P97443	21	21	0.0333684	Histone-lysine N-methyltransferase Smyd1 (SMYD1_MOUSE)	2.16786e+06	3.64307e+06	3.51301e+06	3.65729e+06	3.23759e+06	2.62535e+06	2.61542e+06	3.29427e+06	3.87998e+06	3.8285e+06	3.61428e+06	3.0494e+06	0.159913	2.14931e+06	2.4436e+06	3.18955e+06	1.93911e+06	2.48165e+06	2.43154e+06	2.34676e+06	3.40728e+06	2.93056e+06	3.41679e+06	1.93911e+06	3.91982e+06	0.159913	2.35953e+06	3.35605e+06	3.126e+06	2.82513e+06	2.79707e+06	2.06618e+06	2.35818e+06	2.78017e+06	2.8748e+06	3.03085e+06	2.89003e+06	1.42916e+06	1.96054e+06	2.56216e+06	3.06528e+06	1.93911e+06	2.81863e+06	2.29462e+06	2.60955e+06
P53810	6	6	0.0304978	Phosphatidylinositol transfer protein alpha isoform (PIPNA_MOUSE)	223637	370337	341016	307342	259772	332836	326671	330156	296806	284208	289511	421597	0.162443	285522	202627	326867	246138	203549	232099	230463	379779	159085	294213	246138	341652	0.162443	243409	341160	303448	237411	224426	261946	294540	278633	219913	224995	231497	197589	260446	212457	314132	246138	231189	219031	256271
O70622	10	10	0.0216751	Reticulon-2 (RTN2_MOUSE)	9.32267e+06	1.40248e+07	1.37107e+07	1.43144e+07	1.36728e+07	8.63135e+06	8.85325e+06	1.39381e+07	1.5005e+07	1.47503e+07	1.40995e+07	1.05902e+07	0.177672	1.04217e+07	1.02722e+07	1.06557e+07	1.06957e+07	9.20536e+06	9.16865e+06	8.72416e+06	1.06234e+07	1.00861e+07	1.07576e+07	1.06957e+07	1.38702e+07	0.177672	1.01469e+07	1.29198e+07	1.22003e+07	1.10574e+07	1.18124e+07	6.79297e+06	7.98248e+06	1.17629e+07	1.11177e+07	1.16772e+07	1.12742e+07	4.96329e+06	9.50637e+06	1.07706e+07	1.02405e+07	1.06957e+07	1.04553e+07	8.65239e+06	9.70112e+06
Q9JMG1	2	2	0.000726831	Endothelial differentiation-related factor 1 (EDF1_MOUSE)	76548.3	93536.4	90212.9	105925	107875	105602	87734.2	100265	113749	100099	99256	83918.2	0.109526	77709.2	76161.4	86908.4	81173.1	64632.9	64897.5	77785.2	90892.5	84267.8	96199.4	81173.1	83596	0.114449	83316.1	86167.1	80274.8	81823.3	93196.8	83110.1	79105	84617.6	84280.2	79244	79366.4	39329.8	70884.4	79856.6	83522.3	81173.1	73409.3	61243.3	86495.8
P68037	3	3	0.0452778	Ubiquitin-conjugating enzyme E2 L3 (UB2L3_MOUSE)	366054	600330	640377	534641	443374	378308	386641	399519	581218	535606	474791	402793	0.210113	449143	417619	521585	422925	437203	312689	286891	429038	210749	438758	422925	409143	0.210113	398417	553032	569831	412992	383046	297733	348613	337170	430643	424015	379649	188777	409697	437881	501263	422925	496570	295082	319018
Q8CI51	11	11	0.0068766	PDZ and LIM domain protein 5 (PDLI5_MOUSE)	5.84428e+06	6.00538e+06	5.9575e+06	7.49792e+06	9.1071e+06	6.41638e+06	6.61679e+06	9.33483e+06	8.22368e+06	8.36087e+06	1.00411e+07	6.72443e+06	0.205892	5.9831e+06	6.35537e+06	6.42155e+06	5.43001e+06	6.25439e+06	6.29808e+06	5.91997e+06	6.45416e+06	7.1831e+06	6.56695e+06	5.43001e+06	6.0411e+06	0.0772789	6.36099e+06	5.53224e+06	5.3012e+06	5.79189e+06	7.86795e+06	5.04977e+06	5.96599e+06	7.87805e+06	6.09318e+06	6.61892e+06	8.02902e+06	3.15153e+06	5.45763e+06	6.66372e+06	6.17136e+06	5.43001e+06	7.10367e+06	5.94346e+06	6.58291e+06
Q9D0F9	40	36	0.0382203	Phosphoglucomutase-1 (PGM1_MOUSE)	3.47192e+07	4.60479e+07	4.35968e+07	3.87346e+07	3.91498e+07	2.91058e+07	2.87223e+07	3.86495e+07	3.85183e+07	3.98259e+07	3.90194e+07	7.22912e+07	0.286794	2.94995e+07	2.97333e+07	3.62718e+07	2.82517e+07	2.92399e+07	4.3673e+07	3.28675e+07	3.5048e+07	2.89337e+07	3.57791e+07	2.82517e+07	4.35356e+07	0.286794	3.77888e+07	4.242e+07	3.8794e+07	2.99211e+07	3.38229e+07	2.29066e+07	2.58973e+07	3.26179e+07	2.85395e+07	3.15283e+07	3.12004e+07	3.38806e+07	2.69087e+07	3.11759e+07	3.48586e+07	2.82517e+07	3.32104e+07	4.12139e+07	3.65481e+07
O70250	28	22	0.0382544	Phosphoglycerate mutase 2 (PGAM2_MOUSE)	1.0571e+08	8.76997e+07	8.4062e+07	8.51915e+07	1.20638e+08	7.66492e+07	7.70064e+07	1.24347e+08	8.45365e+07	8.70804e+07	1.23693e+08	6.3305e+07	0.235581	9.15913e+07	5.34424e+07	7.2107e+07	8.11397e+07	5.30409e+07	1.00052e+08	9.95078e+07	6.95179e+07	5.50378e+07	7.52777e+07	8.11397e+07	8.76661e+07	0.235581	1.15057e+08	8.07902e+07	7.48014e+07	6.58076e+07	1.04223e+08	6.03238e+07	6.94323e+07	1.04942e+08	6.26358e+07	6.89376e+07	9.89063e+07	2.96691e+07	8.35472e+07	5.60353e+07	6.92976e+07	8.11397e+07	6.02432e+07	9.44187e+07	1.10651e+08
Q9WUB3	116	88	0.0291839	Glycogen phosphorylase, muscle form (PYGM_MOUSE)	1.27667e+08	2.09835e+08	2.04364e+08	2.00054e+08	1.84204e+08	1.2518e+08	1.29048e+08	1.94188e+08	2.03474e+08	2.02168e+08	1.87028e+08	1.20105e+08	0.191683	1.3333e+08	1.27073e+08	1.54541e+08	1.2832e+08	1.29945e+08	1.25054e+08	1.22048e+08	1.6078e+08	1.29113e+08	1.69233e+08	1.2832e+08	2.05023e+08	0.191683	1.38954e+08	1.93303e+08	1.81851e+08	1.54535e+08	1.59141e+08	9.8518e+07	1.16356e+08	1.63883e+08	1.5076e+08	1.60047e+08	1.4955e+08	5.62893e+07	1.2162e+08	1.33238e+08	1.48519e+08	1.2832e+08	1.4759e+08	1.18013e+08	1.35715e+08
Q91V79	4	4	0.0027988	Fat storage-inducing transmembrane protein 1 (FITM1_MOUSE)	238189	345006	285203	331990	348600	268528	302701	379376	321038	346840	363072	260557	0.136579	252144	251604	342080	286679	264127	194603	222804	241330	219260	270863	286679	267494	0.148291	259248	317824	253784	256451	301168	211334	272928	320171	237868	274577	290317	122115	230000	263811	328752	286679	299993	183645	247754
O09117	2	2	0.00747041	Synaptophysin-like protein 1 (SYPL1_MOUSE)	173594	174520	163067	246477	223451	150350	139921	213295	211055	249791	236152	187566	0.189284	146810	165125	162694	135963	141627	169807	163213	152230	179963	182467	135963	193871	0.1157	188942	160770	145103	190395	193048	118327	126159	180008	156378	197748	188830	87906.2	133916	173137	156355	135963	160858	160245	181490
Q99LP6	2	2	0.0252086	GrpE protein homolog 1, mitochondrial (GRPE1_MOUSE)	22995.4	24946.7	18904.6	19680	21427.7	28440.8	27235.5	27519.4	20561.9	21689.2	17972.4	33943.6	0.212303	20778.4	14066.8	13256.9	20923.8	19415.4	31769.7	24244.1	13685	17424.3	17848.7	20923.8	17727.2	0.212303	25028.4	22981.3	16822	15202.1	18512.2	22383.2	24556.7	23224.7	15235	17170.3	14371	15908.3	18953.5	14749.3	12740.4	20923.8	22051.8	29980.9	26959
Q7TPW1	2	2	0.0183275	Nexilin (NEXN_MOUSE)	26306.3	45954.6	49083.5	48749.3	37338.2	33749.3	33758	45167.8	50381.3	55110.9	43925.6	51632.8	0.191747	31057.4	40477.8	35029.3	30128.5	33522	28299.9	27985.9	37197.8	50535.9	34349.9	30128.5	41836.6	0.191747	28632.1	42334	43676.2	37657.2	32257.7	26561.1	30437.7	38118.9	37329.1	43628.8	35123.5	24198.7	28329.8	42441.7	33664.5	30128.5	38073.9	26706.4	31119.8
Q64521	23	23	0.0148449	Glycerol-3-phosphate dehydrogenase, mitochondrial (GPDM_MOUSE)	2.47353e+06	3.88217e+06	3.3878e+06	2.81237e+06	2.3028e+06	2.42911e+06	2.29406e+06	2.37418e+06	2.954e+06	2.682e+06	3.90934e+06	2.21638e+06	0.235482	2.05424e+06	1.85934e+06	2.48092e+06	2.18442e+06	1.8585e+06	2.42204e+06	2.20414e+06	2.32644e+06	1.55805e+06	2.30271e+06	2.18442e+06	3.64303e+06	0.235482	2.69222e+06	3.57632e+06	3.01458e+06	2.17247e+06	1.98947e+06	1.91173e+06	2.06843e+06	2.00367e+06	2.18871e+06	2.12322e+06	3.12596e+06	1.03875e+06	1.87383e+06	1.94955e+06	2.38426e+06	2.18442e+06	2.11086e+06	2.28567e+06	2.45097e+06
Q9CQS8	2	2	0.0154067	Protein transport protein Sec61 subunit beta (SC61B_MOUSE)	114780	176495	157162	123688	103366	109974	92274.1	100146	120736	133288	109224	133946	0.207044	72413.3	97288.1	91548.3	76187	85484	100554	107098	86880.3	105522	99256.4	76187	185274	0.207044	124928	162589	139848	95544.6	89301.3	86550.7	83198.3	84517.7	89456.8	105518	87336.5	62776.2	66053.6	102008	87981.4	76187	97091.7	94892.3	119091
Q8BG95	2	2	0.010197	Protein phosphatase 1 regulatory subunit 12B (MYPT2_MOUSE)	43733.9	31399.2	36974.3	37162.8	34315.1	53447.5	47596	44202.4	42899.3	34299.2	35615.4	37474.2	0.173298	45866.1	32088.3	29787.5	40811.7	31412.4	34609.1	34884.5	25323.3	23173.7	23795.4	40811.7	20398.8	0.173298	47600.5	28925.4	32901.1	28707	29646	42063.8	42914.7	37304.2	31785.4	27153.2	28478.6	17563	41837.9	33645.2	28626.9	40811.7	35677.9	32660.3	38790.9
Q6PA06	7	6	0.0157903	Atlastin-2 (ATLA2_MOUSE)	266780	430758	377982	528302	455188	314755	305123	473161	502696	508849	464611	320875	0.205648	379698	310581	342222	303031	309464	251454	281777	348183	275523	368739	303031	464965	0.205648	290367	396820	336342	408096	393253	247716	275112	399320	372464	402833	371509	150384	346351	325649	328889	303031	351485	237296	313332
P15105	3	3	0.0505737	Glutamine synthetase (GLNA_MOUSE)	67826.7	207760	193658	167822	139482	113367	107846	134391	182849	183975	143641	180998	0.266688	85657.6	107658	142286	85406.6	107533	92847.3	64402.7	132296	120483	155436	85406.6	220402	0.266688	73823.4	191391	172324	129637	120504	89221.3	97238.5	113418	135478	145645	114857	84828.4	78134.7	112882	136742	85406.6	122135	87619.4	71614.7
P13542	331	8	0.0487209	Myosin-8 (MYH8_MOUSE)	1.10319e+07	1.03955e+07	9.51778e+06	1.09287e+07	1.33656e+07	2.09011e+07	2.07e+07	1.3119e+07	1.10903e+07	9.46374e+06	1.28299e+07	2.55926e+07	0.443683	1.05268e+07	1.04962e+07	1.24726e+07	8.25688e+06	1.12532e+07	1.59805e+07	1.08746e+07	1.08551e+07	1.01668e+07	1.15293e+07	8.25688e+06	8.3655e+06	0.443683	1.20072e+07	9.57649e+06	8.46927e+06	8.44202e+06	1.1547e+07	1.64494e+07	1.86641e+07	1.10717e+07	8.21717e+06	7.49202e+06	1.0259e+07	1.19945e+07	9.60229e+06	1.10055e+07	1.19867e+07	8.25688e+06	1.27813e+07	1.50807e+07	1.20924e+07
Q9DCL9	4	4	0.0308331	Multifunctional protein ADE2 (PUR6_MOUSE)	82029.8	129544	126504	146722	126808	74985.2	74342.2	127788	145111	163483	150861	70498.4	0.263681	69724.3	69684.8	107466	76734.7	68172.4	91793.1	84714.6	104880	84367	109270	76734.7	135461	0.263681	89282.2	119338	112568	113338	109553	59014.3	67030.2	107846	107517	129423	120630	33040.4	63600.8	73065.7	103279	76734.7	77429.4	86624.5	94201.2
Q8R1G2	11	11	0.0338916	Carboxymethylenebutenolidase homolog (CMBL_MOUSE)	756542	1.66623e+06	1.60959e+06	1.24874e+06	1.07961e+06	662951	675658	1.08656e+06	1.2483e+06	1.2851e+06	1.14133e+06	814558	0.300313	737531	600968	964785	730673	627322	725746	679236	955779	742369	1.05148e+06	730673	1.52424e+06	0.300313	823429	1.53495e+06	1.43227e+06	964612	932710	521750	609203	916990	924904	1.01735e+06	912624	381758	672757	630126	927196	730673	712505	684882	755299
Q08642	15	15	0.0291419	Protein-arginine deiminase type-2 (PADI2_MOUSE)	995580	874668	759479	637974	885726	1.52797e+06	1.58957e+06	894969	613317	624491	812863	1.17158e+06	0.371926	858022	529045	583093	843523	516084	1.01109e+06	921074	527378	473596	567384	843523	781876	0.371926	1.0836e+06	805757	675812	492813	765210	1.20253e+06	1.43322e+06	755301	454426	494382	649976	549082	782666	554713	560374	843523	586163	954155	1.02422e+06
O88543	2	2	0.0186778	COP9 signalosome complex subunit 3 (CSN3_MOUSE)	21824	70781.7	51706.1	68992.6	41027.9	60336.2	55562.4	47540.9	70607.9	59563.2	49171	59426.9	0.243332	36194.5	43404.5	57140.7	35724.8	33680.4	17973.5	20976.9	51745	38319.6	50336.8	35724.8	46668.7	0.243332	23753.5	65205.1	46009.9	53294.5	35445.4	47485.3	50097.5	40121.8	52315.6	47153.5	39317.8	27851.5	33015.7	45510.4	54914.4	35724.8	38253.8	16961.5	23326
Q9WTR5	5	5	0.00118417	Cadherin-13 (CAD13_MOUSE)	342295	437117	453733	503410	413122	259466	273955	406735	490692	502290	431852	319818	0.202075	327581	230285	231517	274287	216267	333237	268847	227586	262603	267165	274287	505452	0.293204	372558	402679	403748	388867	356911	204203	247010	343260	363569	397640	345315	149889	298811	241458	222497	274287	245633	314473	298953
Q921R8	2	2	0.0053197	Solute carrier family 41 member 3 (S41A3_MOUSE)	45990.1	88831.4	92948	88487.3	70371.2	42359.2	39521.2	83762.5	93936.9	93438.2	66462	59191.5	0.273313	49173.1	42452.1	46508.2	41230.6	40430.6	53134.8	53473.9	51904.3	47782.2	49767.2	41230.6	82975.4	0.235451	50056.2	81832.8	82708.5	68353.5	60796.2	33337.2	35634	70690.6	69600.9	73970.8	53143.9	27741.2	44854.4	44511.8	44696.1	41230.6	45920.7	50143	59462.1
P15626	11	7	0.0100518	Glutathione S-transferase Mu 2 (GSTM2_MOUSE)	433837	1.26711e+06	1.23162e+06	563863	505511	460775	485096	540326	594235	604557	579583	694887	0.494477	269665	243628	397448	310174	247569	484399	500127	424947	294149	449351	310174	1.33743e+06	0.494477	472193	1.16728e+06	1.09594e+06	435565	436728	362635	437384	456003	440288	478601	463442	325672	245981	255448	381963	310174	281186	457124	556132
Q05920	13	13	0.037825	Pyruvate carboxylase, mitochondrial (PYC_MOUSE)	635361	1.06792e+06	1.0079e+06	216845	330021	540061	535105	333263	225093	213764	311887	574935	0.672212	185126	170747	152463	176929	148885	695504	609441	154887	141010	175640	176929	1.0599e+06	0.672212	691535	983787	896864	167506	285117	425034	482474	281254	166779	169227	249389	269454	168867	179031	146523	176929	169102	656343	677689
Q3V1D3	41	38	0.0188421	AMP deaminase 1 (AMPD1_MOUSE)	6.224e+06	2.6862e+07	2.54201e+07	2.2229e+07	1.65971e+07	7.84784e+06	7.79837e+06	1.67738e+07	2.32571e+07	2.29878e+07	1.69997e+07	1.24227e+07	0.42854	8.75825e+06	8.27361e+06	1.11545e+07	8.13813e+06	8.3861e+06	7.64716e+06	6.04201e+06	1.13221e+07	9.43824e+06	1.13136e+07	8.13813e+06	2.78337e+07	0.42854	6.77427e+06	2.47457e+07	2.26198e+07	1.71711e+07	1.43389e+07	6.17634e+06	7.03135e+06	1.41561e+07	1.7232e+07	1.81984e+07	1.35931e+07	5.82212e+06	7.98905e+06	8.67502e+06	1.07199e+07	8.13813e+06	9.52484e+06	7.21658e+06	6.71861e+06
P16015	24	24	0.00461781	Carbonic anhydrase 3 (CAH3_MOUSE)	2.52782e+07	2.29706e+07	2.28543e+07	1.04126e+07	2.18856e+07	1.42797e+07	1.42265e+07	2.27388e+07	1.0326e+07	1.06156e+07	2.25495e+07	1.26449e+07	0.327157	9.21308e+06	5.20345e+06	4.86233e+06	8.70062e+06	5.13783e+06	2.06034e+07	2.44934e+07	4.83723e+06	5.72571e+06	4.76903e+06	8.70062e+06	2.33058e+07	1.06266	2.75131e+07	2.11608e+07	2.03366e+07	8.04336e+06	1.89077e+07	1.12383e+07	1.28272e+07	1.91902e+07	7.65085e+06	8.40389e+06	1.80309e+07	5.92629e+06	8.40393e+06	5.45591e+06	4.67289e+06	8.70062e+06	5.83549e+06	1.94433e+07	2.72363e+07
P35979	7	6	0.00428503	60S ribosomal protein L12 (RL12_MOUSE)	882171	704912	687920	1.10715e+06	2.24785e+06	681699	658751	2.1571e+06	1.11535e+06	1.33413e+06	2.6744e+06	927251	0.689788	735450	584631	730396	689002	578209	913992	791321	667703	577200	741587	689002	686752	0.140244	960165	649375	612136	855235	1.94199e+06	536505	593959	1.82047e+06	826395	1.05617e+06	2.13849e+06	434574	670859	612996	701938	689002	656723	862528	879935
A2AMM0	5	5	0.0011716	Muscle-related coiled-coil protein (MURC_MOUSE)	136066	327577	278974	228146	297497	362173	206499	467081	213124	219817	345586	349048	0.313586	122014	95161.6	103950	191403	46761.5	249710	206581	76210.8	80841	98294.8	191403	383807	0.846142	148096	301769	248241	176235	257018	285035	186189	394189	157911	174019	276335	163588	111298	99778.6	99900.3	191403	53111.2	235649	229715
Q8VCT4	5	2	0.000291683	Carboxylesterase 1D (CES1D_MOUSE)	26946.8	89676.5	94935.4	26012.8	70295.4	41708.7	38613.3	58250	23617	25822.2	58551.8	37940.2	0.622403	16277.1	7058.43	7230.63	19362.4	5304.59	15183.9	28926.1	11858.7	6280.76	6704.67	19362.4	93285.4	1.79298	29329.2	82611.3	84477	20094	60730.6	32825.2	34815.5	49159.6	17498.6	20442.2	46818.8	17781.4	14847.5	7400.89	6948.91	19362.4	6024.9	14329	32165.4
P19096	2	2	0.0446891	Fatty acid synthase (FAS_MOUSE)	15905.5	36296.7	40951.3	2146.67	41977.9	30736.7	34758.4	36479.1	696.006	1472.29	37463.2	43396.1	0.474938	2760.7	2599.82	0	1183.57	2354.37	33288.6	17058.4	1220.33	5614.96	1428.94	1183.57	55661.3	0.474938	17311.7	33437.1	36440	1658.23	36266.2	24190.2	31339.7	30786.2	515.693	1165.55	29956.1	20338.4	2518.24	2725.96	0	1183.57	2674.07	31414.3	18968.6
Q99LY9	5	5	0.051508	NADH dehydrogenase [ubiquinone] iron-sulfur protein 5 (NDUS5_MOUSE)	879450	645784	622304	727196	980808	1.13802e+06	1.18884e+06	1.0719e+06	740647	802801	1.10997e+06	1.07303e+06	0.218498	876967	746650	784709	825067	772026	736329	731612	780495	780366	815145	825067	609334	0.218498	957204	594905	553749	561735	847355	895632	1.07191e+06	904623	548769	635541	887547	502896	799947	782876	754135	825067	876859	694869	813540
O88342	13	13	0.0517412	WD repeat-containing protein 1 (WDR1_MOUSE)	749599	747432	798121	824236	542221	777000	786928	494815	733737	760551	576343	1.22449e+06	0.244159	685547	978694	1.33797e+06	709064	1.04251e+06	755012	655306	1.28216e+06	1.03424e+06	1.24915e+06	709064	770006	0.244159	815872	688545	710197	636695	468444	611508	709529	417595	543649	602094	460851	573879	625339	1.02618e+06	1.28584e+06	709064	1.18407e+06	712500	728689
Q05793	37	37	0.0530961	Basement membrane-specific heparan sulfate proteoglycan core protein (PGBM_MOUSE)	1.33609e+06	1.10851e+06	1.01757e+06	952706	1.14999e+06	1.51082e+06	1.46684e+06	1.08715e+06	907340	994911	1.22984e+06	1.69366e+06	0.219596	1.32424e+06	3.37828e+06	1.12312e+06	1.31325e+06	3.2248e+06	1.6176e+06	1.25947e+06	1.12104e+06	3.70979e+06	1.10216e+06	1.31325e+06	1.0879e+06	0.219596	1.45422e+06	1.02117e+06	905468	735933	993514	1.18903e+06	1.32256e+06	917487	672277	787626	983392	793768	1.20794e+06	3.54218e+06	1.07936e+06	1.31325e+06	3.6627e+06	1.52652e+06	1.40051e+06
Q61425	11	11	0.053755	Hydroxyacyl-coenzyme A dehydrogenase, mitochondrial (HCDH_MOUSE)	2.54683e+06	1.36428e+06	1.39336e+06	1.35002e+06	1.67729e+06	1.87864e+06	2.04903e+06	1.60192e+06	1.31881e+06	1.3479e+06	1.78978e+06	2.35239e+06	0.25395	2.41039e+06	2.33574e+06	1.55868e+06	2.07219e+06	2.63635e+06	2.59126e+06	2.42174e+06	1.83959e+06	2.0801e+06	1.7511e+06	2.07219e+06	1.20258e+06	0.25395	2.772e+06	1.2568e+06	1.23986e+06	1.04284e+06	1.44907e+06	1.47851e+06	1.8475e+06	1.35192e+06	977151	1.06707e+06	1.43113e+06	1.10249e+06	2.1987e+06	2.44906e+06	1.49795e+06	2.07219e+06	2.99433e+06	2.44535e+06	2.69293e+06
Q8VCR8	14	12	0.0537976	Myosin light chain kinase 2, skeletal/cardiac muscle (MYLK2_MOUSE)	1.63218e+06	2.83996e+06	2.68131e+06	3.17e+06	3.21464e+06	1.43963e+06	1.42095e+06	3.23221e+06	3.14971e+06	3.2657e+06	3.31919e+06	3.74467e+06	0.254408	2.29452e+06	1.74683e+06	2.33032e+06	2.13431e+06	1.76925e+06	2.18311e+06	1.51777e+06	2.27582e+06	1.85621e+06	2.46292e+06	2.13431e+06	2.68399e+06	0.254408	1.77648e+06	2.61621e+06	2.38593e+06	2.44872e+06	2.77724e+06	1.133e+06	1.28119e+06	2.7278e+06	2.33372e+06	2.58531e+06	2.65407e+06	1.75501e+06	2.09301e+06	1.83159e+06	2.23953e+06	2.13431e+06	2.0095e+06	2.06019e+06	1.68773e+06
P43276	3	3	0.0549921	Histone H1.5 (H15_MOUSE)	298592	194233	164438	107734	207593	204698	196038	172260	96882.8	117195	186822	226607	0.29384	247041	232275	200976	218682	207898	286172	246667	167453	227305	171712	218682	174841	0.29384	324991	178931	146323	83220.6	179347	161099	176756	145377	71783.6	92778.3	149385	106204	225345	243545	193146	218682	236128	270058	274289
O35887	7	7	0.0551484	Calumenin (CALU_MOUSE)	404687	475203	429180	362586	305582	335761	338775	280103	381582	364273	272477	400240	0.166196	422844	350813	445372	420371	358572	447102	414564	395947	325134	427031	420371	409263	0.166196	440466	437764	381900	280086	264003	264248	305454	236390	282726	288378	217876	187580	385708	367833	428019	420371	407262	421927	460988
P50544	34	34	0.055183	Very long-chain specific acyl-CoA dehydrogenase, mitochondrial (ACADV_MOUSE)	4.1017e+06	2.57907e+06	2.39313e+06	3.0096e+06	3.85678e+06	4.23913e+06	4.45828e+06	3.87537e+06	2.92068e+06	2.8585e+06	3.84123e+06	4.6286e+06	0.199678	3.26193e+06	2.5414e+06	2.62294e+06	3.18025e+06	2.87385e+06	4.05725e+06	3.84347e+06	2.74026e+06	2.42602e+06	2.77045e+06	3.18025e+06	2.43274e+06	0.199678	4.46434e+06	2.37588e+06	2.12949e+06	2.32482e+06	3.33201e+06	3.33624e+06	4.01978e+06	3.27058e+06	2.16402e+06	2.26294e+06	3.0715e+06	2.16928e+06	2.97545e+06	2.6647e+06	2.52075e+06	3.18025e+06	3.26409e+06	3.8288e+06	4.27388e+06
P62259	12	9	0.0571473	14-3-3 protein epsilon (1433E_MOUSE)	6.15453e+06	7.09532e+06	6.68387e+06	6.25238e+06	5.64715e+06	5.9681e+06	6.01991e+06	6.21878e+06	6.53307e+06	6.87557e+06	6.39479e+06	6.94298e+06	0.0693492	6.45694e+06	8.72473e+06	6.27018e+06	6.17713e+06	9.00938e+06	6.12279e+06	6.28431e+06	6.52634e+06	1.01194e+07	7.14053e+06	6.17713e+06	7.73084e+06	0.0693492	6.69866e+06	6.53631e+06	5.94755e+06	4.82975e+06	4.87877e+06	4.69697e+06	5.42781e+06	5.24828e+06	4.84056e+06	5.44308e+06	5.11336e+06	3.25396e+06	5.88985e+06	9.14803e+06	6.02589e+06	6.17713e+06	1.02328e+07	5.77803e+06	6.98805e+06
P10630	8	2	0.0574637	Eukaryotic initiation factor 4A-II (IF4A2_MOUSE)	138736	215871	186254	198230	182773	160896	176142	215954	186098	203093	198754	171901	0.120801	146635	149275	217738	141611	155132	159412	138791	204313	142475	188020	141611	205304	0.120801	151002	198864	165736	153126	157904	126627	158818	182252	137886	160780	158927	80564.7	133757	156518	209254	141611	176197	150436	154333
P70452	2	2	0.0588107	Syntaxin-4 (STX4_MOUSE)	93446.6	34021.2	35903.4	33772	72764	57796	53668.8	58270.8	33156	40023.7	66840.7	81324.3	0.36708	105743	50264.3	59565.4	99332	45871.7	116271	98374.5	59523.6	60701.5	62798.3	99332	37626.5	0.36708	101708	31340.9	31948.1	26087.7	62863.4	45486.1	48390.2	49177.1	24566.3	31685	53446.7	38114.2	96455.9	52703	57244.7	99332	52100.5	109725	109391
P70402	23	23	0.0591061	Myosin-binding protein H (MYBPH_MOUSE)	9.07754e+06	2.05218e+07	1.91964e+07	1.13757e+07	6.97267e+06	5.81829e+06	5.96207e+06	6.72714e+06	1.18494e+07	1.15809e+07	6.59454e+06	6.29286e+06	0.63163	4.13162e+06	6.30069e+06	5.82738e+06	3.63046e+06	6.4075e+06	8.67737e+06	8.5246e+06	6.02324e+06	6.5913e+06	6.09017e+06	3.63046e+06	2.0004e+07	0.63163	9.8801e+06	1.8905e+07	1.70817e+07	8.78732e+06	6.02393e+06	4.57906e+06	5.37567e+06	5.67731e+06	8.77957e+06	9.16812e+06	5.27308e+06	2.94927e+06	3.76876e+06	6.60639e+06	5.60034e+06	3.63046e+06	7.27757e+06	8.18877e+06	9.47921e+06
P82347	5	3	0.0598079	Delta-sarcoglycan (SGCD_MOUSE)	294733	124839	126135	114138	128628	231300	202876	119571	115687	124602	128161	256429	0.505959	172293	187049	203084	198538	167021	284065	229726	185876	193783	206163	198538	131794	0.505959	320791	115003	112240	88168	111126	182036	182922	100910	85716.3	98641.8	102479	120180	157161	196124	195172	198538	189701	268070	255451
P26043	15	10	0.0600626	Radixin (RADI_MOUSE)	680577	631891	572730	688820	523861	603284	587193	527344	653377	755002	544180	732722	0.126793	646537	653950	898389	651505	592555	1.96576e+06	650048	818019	665004	927568	651505	611579	0.126793	740749	582107	509636	532090	452582	474791	529439	445047	484108	597701	435133	343404	589755	685678	863386	651505	673018	1.85507e+06	722842
Q08857	5	4	0.0602438	Platelet glycoprotein 4 (CD36_MOUSE)	764234	424962	420830	524371	542182	828484	823551	598712	511911	494814	565383	944099	0.314865	627797	860361	754893	666297	858110	781059	684961	689923	1.00495e+06	767765	666297	471497	0.314865	831802	391482	374470	405059	468410	652026	742550	505278	379291	391722	452087	442470	572660	902104	725481	666297	974632	737080	761665
P51125	2	2	0.0603019	Calpastatin (ICAL_MOUSE)	35903.5	56478.5	44143.3	56397.2	32730.5	34900.6	45171.6	33380.9	50239.8	59236.1	32097.9	55503	0.237596	76058.2	45190.8	43265.3	51732.8	60506.9	48317.9	35215.3	74856.5	37237.8	77168.2	51732.8	62923.9	0.237596	39077.8	52028.8	39280.3	43564.9	28277	27467.2	40728.7	28171.5	37224.3	46894.5	25665.9	26012.6	69378.3	47383.3	41579.6	51732.8	68723.1	45597.3	39158.8
Q9CZM2	5	5	0.0610686	60S ribosomal protein L15 (RL15_MOUSE)	184569	208093	212120	193153	211127	227618	194605	204418	196362	194097	246522	350259	0.217223	153441	173009	191898	185648	179865	232556	206423	184323	185815	211800	185648	219771	0.217223	200887	191698	188752	149204	182400	179138	175465	172517	145491	153658	197122	164156	139965	181403	184421	185648	204288	219461	229539
P04104	4	2	0.0618171	Keratin, type II cytoskeletal 1 (K2C1_MOUSE)	68224.5	119942	101994	85470	78501.9	100701	102149	83386.9	75397.2	97790.9	68428.1	151637	0.260595	29234.8	85910.4	96885.7	36756.5	72398.9	81371.6	69070.2	80944.9	93702.5	91793.8	36756.5	122063	0.260595	74256.3	110493	90758	66022.7	67820.5	79253.2	92101.6	70373.6	55864.2	77416.6	54716	71067.7	26667.3	90078.6	93110.8	36756.5	82229.9	76789.9	76804.9
Q9D0J8	2	2	0.0622782	Parathymosin (PTMS_MOUSE)	931557	983904	820069	935541	546236	520911	483994	495656	732080	779734	442381	563171	0.30828	851934	846719	983861	861199	760730	826243	706741	746393	735038	713852	861199	637683	0.30828	1.01392e+06	906387	729727	722674	471912	409963	436391	418304	542421	617280	353734	263941	777112	887800	945528	861199	864029	779720	785884
Q9D7N9	2	2	0.0626475	Adipocyte plasma membrane-associated protein (APMAP_MOUSE)	78989.7	88917.2	80566.7	74032.5	75374.1	65456.5	75746.3	81407.3	68589.2	82639.9	84303.8	85485.9	0.0867411	77570.9	62726.2	64660.7	75929	65610.5	81890.8	57660.5	74105.5	41691.5	84834.8	75929	80264.8	0.0867411	85973.3	81911.8	71691.2	57187.6	65118.3	51515	68296.2	68702.9	50819.9	65422.3	67410.4	40064.6	70758.2	65769.6	62141.4	75929	74519.7	77279.8	64117.5
Q8C1B7	3	3	0.0635601	Septin-11 (SEP11_MOUSE)	71163.6	26262.6	31895.2	23561.1	19309.5	61412.3	45386.9	23403.2	17722.5	31357.1	21255.2	66692.9	0.676995	36133.7	42812.6	38128.9	45952	48445.5	78160.4	53875.5	49378.5	46282	42396.6	45952	25498.3	0.676995	77455.4	24193.5	28381.5	18200.2	16682.1	48332.2	40922.8	19750.9	13131.2	24824	16996	31256.9	32960.2	44889.7	36643.3	45952	55023.8	73759.5	59908.7
Q5EBG6	10	10	0.063646	Heat shock protein beta-6 (HSPB6_MOUSE)	2.59097e+06	1.17475e+06	1.14418e+06	944046	1.0094e+06	2.74637e+06	2.70385e+06	1.08547e+06	956820	941391	1.06617e+06	2.94557e+06	0.759643	2.18465e+06	1.60655e+06	1.93857e+06	2.2577e+06	1.67371e+06	2.67717e+06	2.58535e+06	1.95627e+06	1.63355e+06	2.03972e+06	2.2577e+06	1.12415e+06	0.759643	2.82004e+06	1.0822e+06	1.01814e+06	729244	872058	2.16142e+06	2.43791e+06	916072	708939	745257	852525	1.3805e+06	1.99278e+06	1.68449e+06	1.86304e+06	2.2577e+06	1.90098e+06	2.52643e+06	2.87487e+06
P11404	9	8	0.0641737	Fatty acid-binding protein, heart (FABPH_MOUSE)	5.66657e+06	3.95605e+06	3.96995e+06	5.26348e+06	4.82155e+06	5.30213e+06	5.2009e+06	4.8556e+06	5.14132e+06	5.51469e+06	4.90187e+06	1.81568e+06	0.2098	5.92145e+06	5.26664e+06	5.78511e+06	6.16961e+06	5.29083e+06	4.34236e+06	5.71484e+06	5.76414e+06	5.79847e+06	6.10337e+06	6.16961e+06	4.07231e+06	0.2098	6.16756e+06	3.64437e+06	3.53261e+06	4.06586e+06	4.16551e+06	4.17284e+06	4.68936e+06	4.09784e+06	3.80937e+06	4.36574e+06	3.9196e+06	850951	5.40139e+06	5.52216e+06	5.55971e+06	6.16961e+06	6.00927e+06	4.09786e+06	6.3548e+06
Q921I1	50	48	0.0651788	Serotransferrin (TRFE_MOUSE)	1.52545e+07	2.02566e+07	1.97731e+07	1.3569e+07	1.15023e+07	1.24629e+07	1.19959e+07	1.20876e+07	1.37426e+07	1.45988e+07	1.26163e+07	1.46896e+07	0.211315	1.37072e+07	1.54831e+07	1.89675e+07	1.3304e+07	1.4692e+07	1.59305e+07	1.48614e+07	1.85446e+07	1.76026e+07	1.95425e+07	1.3304e+07	2.06125e+07	0.211315	1.66032e+07	1.86607e+07	1.75949e+07	1.04816e+07	9.93727e+06	9.80842e+06	1.08161e+07	1.02013e+07	1.01823e+07	1.15572e+07	1.00882e+07	6.88456e+06	1.25034e+07	1.62343e+07	1.82285e+07	1.3304e+07	1.6687e+07	1.50335e+07	1.65256e+07
O35864	2	2	0.0653292	COP9 signalosome complex subunit 5 (CSN5_MOUSE)	79778.2	55349	55152.3	44435	55924.2	70189	52971.2	43278.2	48271.6	44114.1	56932.2	83512.3	0.244339	45786.8	66570.7	89340.9	64285.6	51283.1	74073.6	70608.3	62954.4	85126.9	65434.3	64285.6	64645.2	0.244339	86831.5	50988.3	49076.5	34324.6	48314.8	55239.5	47761.1	36524.3	35765.9	34923.2	45523.7	39139.6	41765.6	69800.5	85860	64285.6	58246.8	69902.8	78515.2
Q9DBB8	3	3	0.0653737	Trans-1,2-dihydrobenzene-1,2-diol dehydrogenase (DHDH_MOUSE)	87202.7	145583	181333	149732	203815	97752.2	138443	171401	148582	146413	142015	76221.3	0.258338	112188	69639.1	125606	106440	99374.9	104138	77337.4	157159	27486.9	140340	106440	163439	0.258338	94912.4	134113	161357	115663	176083	76932.1	124827	144652	110089	115909	113557	35722.6	102335	73017.9	120712	106440	112869	98274.6	85997.9
P09528	9	9	0.0656096	Ferritin heavy chain (FRIH_MOUSE)	729258	447002	441671	482574	255595	766103	712865	269258	538956	477707	266494	811896	0.415918	386281	566925	2.44418e+06	398039	533813	682144	731611	2.45248e+06	644533	2.61039e+06	398039	471119	0.415918	793733	411785	393015	372772	220818	602932	642751	227238	399330	378180	213092	380510	352355	594431	2.34896e+06	398039	606299	643735	813538
Q64727	26	26	0.0659249	Vinculin (VINC_MOUSE)	1.76383e+06	1.04338e+06	979306	1.08254e+06	1.35739e+06	1.70812e+06	1.6557e+06	1.3873e+06	1.05292e+06	1.07545e+06	1.34422e+06	1.66095e+06	0.218365	1.75814e+06	1.39858e+06	1.52919e+06	1.69389e+06	1.43515e+06	1.95802e+06	1.64321e+06	1.60788e+06	1.34394e+06	1.59536e+06	1.69389e+06	995312	0.218365	1.91978e+06	961175	871422	836228	1.1727e+06	1.34431e+06	1.49285e+06	1.1708e+06	780142	851384	1.07485e+06	778435	1.60373e+06	1.46644e+06	1.46961e+06	1.69389e+06	1.63003e+06	1.84777e+06	1.82722e+06
Q8R5J9	7	7	0.0674318	PRA1 family protein 3 (PRAF3_MOUSE)	1.84363e+06	896780	837608	756159	1.12809e+06	1.04109e+06	1.00991e+06	928259	764326	767397	1.09661e+06	674010	0.338788	1.19134e+06	916979	973166	1.32186e+06	1.01016e+06	1.62725e+06	1.72487e+06	1.06099e+06	828226	1.08061e+06	1.32186e+06	1.02012e+06	0.338788	2.00663e+06	826127	745334	584107	974598	819352	910577	783396	566314	607514	876863	315888	1.08671e+06	961468	935250	1.32186e+06	1.14733e+06	1.53563e+06	1.91803e+06
Q9WVA2	2	2	0.0677325	Mitochondrial import inner membrane translocase subunit Tim8 A (TIM8A_MOUSE)	30771.2	39203.4	37432	30754.6	31927.2	71537.8	69428.6	26417.1	39706.2	41138.4	26872.8	36172.7	0.407699	50636.2	43419.9	49939.9	43354.8	49066.5	39852.6	44168.9	61008.9	35878.1	68359	43354.8	40774.4	0.407699	33491.8	36114.8	33308.4	23756.9	27583	56301.1	62599.9	22294.5	29419.6	32567.4	21487.9	16953	46189	45526.5	47994.2	43354.8	55729.2	37608.6	49115.1
Q9JK53	11	11	0.0684803	Prolargin (PRELP_MOUSE)	737569	1.18018e+06	1.10165e+06	951432	419128	545708	586556	437427	971626	951506	430652	588487	0.417295	693131	955057	1.01605e+06	728288	1.0171e+06	728257	641501	1.00455e+06	1.08104e+06	1.06445e+06	728288	1.17112e+06	0.417295	802779	1.0872e+06	980286	734949	362100	429478	528865	369163	719909	753265	344355	275806	632257	1.00139e+06	976459	728288	1.15521e+06	687252	713338
Q04857	29	28	0.0699098	Collagen alpha-1(VI) chain (CO6A1_MOUSE)	4.9272e+06	2.61834e+06	2.45952e+06	1.63256e+06	3.37834e+06	4.06997e+06	4.01645e+06	3.2087e+06	1.64494e+06	1.72926e+06	3.34598e+06	5.7931e+06	0.402003	4.51397e+06	7.77053e+06	2.3143e+06	4.1693e+06	8.84381e+06	4.94776e+06	4.59333e+06	2.46045e+06	7.90988e+06	2.57624e+06	4.1693e+06	2.45061e+06	0.402003	5.36283e+06	2.41205e+06	2.18857e+06	1.2611e+06	2.91867e+06	3.20311e+06	3.6214e+06	2.70795e+06	1.21879e+06	1.36897e+06	2.67549e+06	2.71504e+06	4.11753e+06	8.14754e+06	2.22413e+06	4.1693e+06	1.00447e+07	4.66916e+06	5.1077e+06
Q60692	4	3	0.0701465	Proteasome subunit beta type-6 (PSB6_MOUSE)	101195	102141	106233	96207.8	71716	91140.3	94566.4	61860.4	93646.3	93999.5	70353.9	126406	0.186232	95999.6	89973.7	125546	100426	92122.7	117764	80423.3	112398	104552	126743	100426	109762	0.186232	110142	94093.4	94529.6	74317.3	61958	71728.5	85265.2	52206.5	69385.5	74415.2	56255.9	59242.4	87568.4	94339	120655	100426	104632	111133	89429.3
P70296	20	19	0.0706631	Phosphatidylethanolamine-binding protein 1 (PEBP1_MOUSE)	1.39301e+07	1.74773e+07	1.63684e+07	1.38213e+07	1.11717e+07	1.24349e+07	1.25014e+07	1.18954e+07	1.35776e+07	1.32251e+07	1.13344e+07	1.08269e+07	0.157928	1.37531e+07	1.3519e+07	1.69502e+07	1.22184e+07	1.31153e+07	1.99169e+07	1.36268e+07	1.67363e+07	1.27121e+07	1.72194e+07	1.22184e+07	1.76998e+07	0.157928	1.51617e+07	1.61003e+07	1.45652e+07	1.06765e+07	9.65165e+06	9.78638e+06	1.12718e+07	1.0039e+07	1.006e+07	1.04697e+07	9.06311e+06	5.07423e+06	1.25452e+07	1.4175e+07	1.62898e+07	1.22184e+07	1.48962e+07	1.87955e+07	1.51528e+07
Q9QYJ0	5	5	0.0708251	DnaJ homolog subfamily A member 2 (DNJA2_MOUSE)	118907	235419	200272	233978	140900	160509	176772	137628	201755	237136	132454	178084	0.23937	127523	141557	175249	121005	181575	138743	119455	175437	119939	188970	121005	190114	0.23937	129420	216871	178210	180741	121729	126323	159386	116150	149487	187730	105912	83462.4	116323	148425	168421	121005	206231	130931	132832
O55126	9	8	0.07168	Protein NipSnap homolog 2 (NIPS2_MOUSE)	1.89842e+06	1.89499e+06	1.93816e+06	2.20815e+06	2.14599e+06	2.5387e+06	2.50497e+06	2.15248e+06	2.20423e+06	2.22916e+06	2.29626e+06	2.40204e+06	0.0982139	1.84165e+06	1.97789e+06	2.43958e+06	1.83975e+06	1.90071e+06	1.81487e+06	1.90152e+06	2.28166e+06	2.12179e+06	2.43251e+06	1.83975e+06	1.99992e+06	0.0982139	2.06626e+06	1.74569e+06	1.72464e+06	1.70572e+06	1.854e+06	1.99799e+06	2.25859e+06	1.81657e+06	1.63318e+06	1.76472e+06	1.83612e+06	1.12576e+06	1.6799e+06	2.07386e+06	2.34453e+06	1.83975e+06	2.15881e+06	1.71268e+06	2.11445e+06
Q8BZJ7	2	2	0.0719389	DCN1-like protein 2 (DCNL2_MOUSE)	121377	231654	238906	211460	100043	142405	135014	105183	212816	196681	83779.3	180704	0.340436	206520	336192	216832	189186	305607	125293	100466	182014	289633	189697	189186	233353	0.340436	132108	213403	212587	163346	86430.8	112075	121735	88768.6	157682	155703	66991	84690.3	188382	352504	208384	189186	347105	118238	111716
Q69ZQ1	3	3	0.0743943	Uncharacterized family 31 glucosidase KIAA1161 (K1161_MOUSE)	19730.4	49719.7	44674.3	54697.9	25471.1	25520.6	25352.8	37868	42153.4	49005.9	23898.8	16072.8	0.41894	21478.2	23189.7	31183	23189.7	23183	24819	23886.3	36107.1	17948.4	25702.1	23189.7	33018.5	0.41894	21474.8	45802.5	39752.8	42252.3	22005.4	20085	22859.2	31958.4	31232.8	38795.8	19109.8	7532.8	19591.9	24314.8	29968	23189.7	26331	23421.5	26561.2
P51859	3	3	0.0760146	Hepatoma-derived growth factor (HDGF_MOUSE)	217202	167742	170533	144011	107998	200494	193548	106779	183188	173745	102923	141488	0.227723	231126	116312	224506	173462	178489	177109	180499	234589	150918	239939	173462	180188	0.227723	236405	154526	151746	111244	93303	157791	174512	90115	135730	137546	82298.7	66311.1	210827	121956	215759	173462	202725	167137	200712
P61957	2	2	0.076054	Small ubiquitin-related modifier 2 (SUMO2_MOUSE)	125761	184375	167688	154661	108400	132237	104631	112944	152029	166463	125489	183728	0.201695	105415	102014	134576	103627	105338	146593	123074	126581	125388	134804	103627	173073	0.201695	136879	169849	149215	119471	93650.2	104072	94339.6	95318.5	112643	131781	100342	86107.5	96156.5	106963	129333	103627	119641	138339	136856
Q91WS0	5	5	0.0762511	CDGSH iron-sulfur domain-containing protein 1 (CISD1_MOUSE)	3.07303e+06	2.41739e+06	2.29332e+06	2.97339e+06	2.21981e+06	2.95464e+06	2.99053e+06	2.46236e+06	3.3381e+06	3.47313e+06	2.73868e+06	1.18859e+06	0.216544	3.24103e+06	3.07421e+06	3.14388e+06	2.86707e+06	2.88008e+06	2.4407e+06	3.10777e+06	3.53915e+06	3.65498e+06	3.99469e+06	2.86707e+06	2.4949e+06	0.216544	3.34472e+06	2.22693e+06	2.04068e+06	2.29684e+06	1.91777e+06	2.32533e+06	2.6964e+06	2.07809e+06	2.4733e+06	2.74952e+06	2.18989e+06	557053	2.95638e+06	3.22336e+06	3.02139e+06	2.86707e+06	3.27116e+06	2.30327e+06	3.45579e+06
Q6PIE5	35	23	0.0770189	Sodium/potassium-transporting ATPase subunit alpha-2 (AT1A2_MOUSE)	2.20234e+06	1.77065e+06	1.70524e+06	2.7442e+06	2.48033e+06	2.79111e+06	2.67436e+06	2.44576e+06	2.85208e+06	2.9028e+06	2.53488e+06	2.92857e+06	0.15962	2.97311e+06	3.17851e+06	3.44344e+06	2.95663e+06	2.99502e+06	2.30923e+06	2.00597e+06	3.44683e+06	3.42445e+06	3.64524e+06	2.95663e+06	1.87472e+06	0.15962	2.39705e+06	1.63115e+06	1.51738e+06	2.1198e+06	2.14284e+06	2.19663e+06	2.41132e+06	2.06408e+06	2.11319e+06	2.29801e+06	2.02692e+06	1.37253e+06	2.71199e+06	3.33273e+06	3.30928e+06	2.95663e+06	3.40171e+06	2.17921e+06	2.2306e+06
Q91WQ3	5	5	0.0785508	Tyrosine--tRNA ligase, cytoplasmic (SYYC_MOUSE)	52896.9	86214.4	88890.3	98417.6	85381.6	60697.6	60555.9	90845.3	109895	115533	85143.8	73360.5	0.225699	66354.1	59496.7	85252.3	70195.8	65107.3	62674.8	52049	78470.6	65349.4	88110.1	70195.8	87506.3	0.225699	57573.7	79422	79097.9	76024.3	73764.1	47769.7	54599.9	76668.1	81424.8	91462	68082.1	34381.8	60526.5	62383.3	81930.7	70195.8	73948.1	59145.8	57877.6
Q8C0M9	5	4	0.0791629	Isoaspartyl peptidase/L-asparaginase (ASGL1_MOUSE)	282765	225426	215263	117000	155206	218694	227686	184101	154939	157152	170117	128003	0.272943	243579	164184	230755	232343	154518	218252	270355	224509	161816	242828	232343	230686	0.272943	307765	207666	191549	90378.9	134088	172115	205292	155370	114800	124410	136028	59991.2	222187	172150	221765	232343	175500	205963	300630
P14094	5	4	0.0805848	Sodium/potassium-transporting ATPase subunit beta-1 (AT1B1_MOUSE)	224513	75640.6	69708	163969	221940	302207	303568	229931	169530	160713	238117	77319.4	0.41806	300182	296073	285430	279211	254813	156565	202570	272116	327766	280995	279211	77858	0.41806	244363	69681.2	62028.7	126661	191742	237840	273711	194048	125610	127229	190401	36237.2	273818	310437	274309	279211	289414	147750	225254
Q9Z1Z0	3	3	0.0810943	General vesicular transport factor p115 (USO1_MOUSE)	121809	73765.4	52410.9	48840.8	56087	93205.1	80990.8	45525.7	40328.9	37867.5	55642.6	15190.7	0.525405	95372.6	48982.7	59062.4	78844.3	72748.6	74059.7	101088	59384.8	81617.7	64880.5	78844.3	70994.3	0.525405	132578	67953.7	46637.2	37727.8	48455.5	73353.5	73024.9	38421	29881	29978	44492.5	7119.43	86996.5	51359.2	56761.3	78844.3	82627.1	69889.7	112408
Q9D1G3	10	10	0.0812116	Protein-cysteine N-palmitoyltransferase HHAT-like protein (HHATL_MOUSE)	1.65493e+06	1.78186e+06	1.79724e+06	1.78585e+06	1.68004e+06	1.64357e+06	1.63183e+06	1.72629e+06	1.6474e+06	1.89267e+06	1.84753e+06	1.82399e+06	0.0514411	1.66903e+06	1.9241e+06	2.1161e+06	1.66486e+06	1.84607e+06	1.77044e+06	1.67647e+06	2.00089e+06	2.05621e+06	2.11723e+06	1.66486e+06	1.72821e+06	0.0514411	1.80124e+06	1.64147e+06	1.59925e+06	1.37951e+06	1.45145e+06	1.29351e+06	1.47133e+06	1.45689e+06	1.22061e+06	1.49834e+06	1.47731e+06	854846	1.52244e+06	2.01745e+06	2.03366e+06	1.66486e+06	2.09675e+06	1.67076e+06	1.86421e+06
Q8BG05	9	8	0.0815133	Heterogeneous nuclear ribonucleoprotein A3 (ROA3_MOUSE)	531941	559800	528621	512337	383589	600216	605699	410443	479889	500502	421362	687054	0.169731	535049	554464	727978	509915	553320	493566	494124	697313	600000	768276	509915	567958	0.169731	578972	515696	470387	395763	331396	472377	546125	346390	355565	396225	336927	322001	488058	581366	699615	509915	628454	465775	549458
Q04447	19	2	0.0830521	Creatine kinase B-type (KCRB_MOUSE)	24780.2	19365.6	15360.6	15456.9	13937.7	27658.4	29287.2	16178.1	12797.2	13899.8	15986.6	38818.1	0.503047	24372.7	19065.6	26788.9	24448.7	17533.7	31112.3	30305.6	23468	19037.6	25222.9	24448.7	20579.7	0.503047	26971.1	17839.9	13668.4	11940	12041.3	21767.5	26406.6	13653.4	9481.83	11003.8	12783.1	18192.8	22232.2	19990.6	25745.1	24448.7	19914.6	29360.5	33699.3
Q8K2B3	27	24	0.0848978	Succinate dehydrogenase [ubiquinone] flavoprotein subunit, mitochondrial (DHSA_MOUSE)	9.9608e+06	6.2024e+06	5.75557e+06	6.50662e+06	7.49892e+06	9.4104e+06	9.2758e+06	7.33294e+06	6.37148e+06	6.58971e+06	7.7962e+06	1.19063e+07	0.252065	9.03055e+06	1.09362e+07	7.67766e+06	8.55536e+06	1.06882e+07	1.05551e+07	9.32636e+06	7.62331e+06	1.19443e+07	8.07771e+06	8.55536e+06	6.22621e+06	0.252065	1.08415e+07	5.71374e+06	5.12152e+06	5.02615e+06	6.47858e+06	7.4061e+06	8.36347e+06	6.18857e+06	4.72083e+06	5.21678e+06	6.23394e+06	5.58013e+06	8.23744e+06	1.14668e+07	7.37853e+06	8.55536e+06	1.21396e+07	9.96077e+06	1.03708e+07
P28653	6	6	0.085167	Biglycan (PGS1_MOUSE)	753351	909796	813125	671361	345274	782506	734098	368745	686288	605147	345920	876871	0.284284	812848	770201	590016	854963	895449	695013	709563	633188	723595	731288	854963	984081	0.284284	819957	838117	723548	518604	298295	615841	661895	311199	508492	479068	276602	410962	741459	807570	567028	854963	1.01704e+06	655880	789022
P21614	9	9	0.0858299	Vitamin D-binding protein (VTDB_MOUSE)	616889	760615	776776	584701	627504	561564	569306	679263	554015	538383	671555	386952	0.175355	842102	647031	762808	715323	639676	595821	562601	707648	567931	695713	715323	692755	0.175355	671430	700689	691203	451662	542123	441957	513311	573258	410487	426214	536984	181352	768144	678423	733088	715323	726537	562272	625603
Q6PHZ2	5	2	0.0898775	Calcium/calmodulin-dependent protein kinase type II subunit delta (KCC2D_MOUSE)	103783	90590.2	105023	105296	76031.8	115057	132768	83267.5	106942	86868.4	64792.9	51717.1	0.232105	96256.9	103542	125601	92803.4	134708	83081.2	99109.2	126735	92416.3	154785	92803.4	105140	0.232105	112959	83453	93453.4	81338	65686.5	90551.4	119709	70272.9	79236.8	68769.8	51809.2	24238.2	87803.1	108566	120707	92803.4	153000	78403.1	110208
Q8C7E7	3	3	0.090212	Starch-binding domain-containing protein 1 (STBD1_MOUSE)	240866	300113	280489	271702	198773	137789	111820	189418	229521	315870	186307	54105.9	0.371727	108281	138099	132269	105039	143986	121683	181785	131209	173996	172425	105039	256616	0.371727	262162	276469	249589	209881	171727	108441	100822	159858	170059	250060	148973	25357.8	98771.5	144799	127115	105039	163538	114831	202142
Q9DCX2	15	15	0.090244	ATP synthase subunit d, mitochondrial (ATP5H_MOUSE)	1.536e+07	1.09579e+07	1.06641e+07	1.13802e+07	1.09907e+07	1.48144e+07	1.43673e+07	1.18666e+07	1.16654e+07	1.18905e+07	1.21918e+07	1.18341e+07	0.134566	1.37367e+07	1.65018e+07	1.12986e+07	1.32016e+07	1.63479e+07	1.34107e+07	1.47303e+07	1.17598e+07	1.7988e+07	1.23837e+07	1.32016e+07	1.04938e+07	0.134566	1.6718e+07	1.00946e+07	9.48928e+06	8.7908e+06	9.49526e+06	1.16591e+07	1.29542e+07	1.00147e+07	8.64326e+06	9.4132e+06	9.74876e+06	5.54629e+06	1.25303e+07	1.73024e+07	1.08584e+07	1.32016e+07	1.85678e+07	1.26556e+07	1.63798e+07
Q8BFR5	20	20	0.0923384	Elongation factor Tu, mitochondrial (EFTU_MOUSE)	2.12655e+06	1.67183e+06	1.6623e+06	1.86576e+06	1.83851e+06	2.0903e+06	1.9615e+06	1.79948e+06	1.95334e+06	1.93345e+06	1.88476e+06	2.31329e+06	0.0976632	1.8887e+06	1.83954e+06	2.29692e+06	2.00797e+06	1.86558e+06	2.22748e+06	2.13879e+06	2.29728e+06	2.12281e+06	2.3657e+06	2.00797e+06	1.73923e+06	0.0976632	2.31456e+06	1.54011e+06	1.47917e+06	1.44123e+06	1.58835e+06	1.64509e+06	1.76858e+06	1.51865e+06	1.4473e+06	1.53063e+06	1.50708e+06	1.08417e+06	1.72283e+06	1.92879e+06	2.20743e+06	2.00797e+06	2.11891e+06	2.10206e+06	2.3783e+06
Q9WUM5	14	14	0.0930028	Succinyl-CoA ligase [ADP/GDP-forming] subunit alpha, mitochondrial (SUCA_MOUSE)	5.81854e+06	4.46441e+06	4.31507e+06	4.68994e+06	5.28638e+06	5.29463e+06	5.23903e+06	5.24867e+06	4.8856e+06	5.05908e+06	5.68776e+06	5.41345e+06	0.0873237	4.69998e+06	4.10671e+06	4.84278e+06	4.73812e+06	3.90121e+06	5.68793e+06	5.36395e+06	4.78414e+06	4.60452e+06	5.21152e+06	4.73812e+06	4.6383e+06	0.0873237	6.33297e+06	4.11268e+06	3.8397e+06	3.62282e+06	4.56709e+06	4.16694e+06	4.72374e+06	4.42957e+06	3.6199e+06	4.00505e+06	4.54801e+06	2.53712e+06	4.2872e+06	4.30596e+06	4.65409e+06	4.73812e+06	4.43095e+06	5.36766e+06	5.96462e+06
Q9ET78	19	18	0.0935176	Junctophilin-2 (JPH2_MOUSE)	3.75775e+06	3.77552e+06	3.50419e+06	3.80771e+06	3.33802e+06	3.42335e+06	3.21209e+06	3.24141e+06	3.66922e+06	3.89296e+06	3.21928e+06	3.68328e+06	0.0699004	3.88711e+06	3.93604e+06	4.04328e+06	3.619e+06	3.60423e+06	3.41851e+06	3.33872e+06	3.70376e+06	4.10567e+06	3.82214e+06	3.619e+06	3.53629e+06	0.0699004	4.08998e+06	3.47807e+06	3.11816e+06	2.94133e+06	2.88383e+06	2.69421e+06	2.89617e+06	2.73556e+06	2.71864e+06	3.08188e+06	2.57418e+06	1.72624e+06	3.54572e+06	4.12701e+06	3.88574e+06	3.619e+06	4.09365e+06	3.22602e+06	3.7126e+06
P10649	11	8	0.0935435	Glutathione S-transferase Mu 1 (GSTM1_MOUSE)	1.97291e+06	2.74487e+06	2.65931e+06	2.13321e+06	2.09621e+06	1.71998e+06	1.65009e+06	2.15472e+06	2.11138e+06	2.21051e+06	2.19878e+06	1.46566e+06	0.175136	1.52309e+06	1.36023e+06	2.0407e+06	1.63137e+06	1.34196e+06	1.9189e+06	1.97608e+06	2.03104e+06	1.69551e+06	2.07288e+06	1.63137e+06	2.75822e+06	0.175136	2.14734e+06	2.52861e+06	2.36635e+06	1.64783e+06	1.81099e+06	1.35365e+06	1.48779e+06	1.81846e+06	1.56439e+06	1.74996e+06	1.75817e+06	686911	1.38933e+06	1.42623e+06	1.96119e+06	1.63137e+06	1.52418e+06	1.81085e+06	2.19736e+06
O35658	6	6	0.0936871	Complement component 1 Q subcomponent-binding protein, mitochondrial (C1QBP_MOUSE)	332116	512031	487977	434970	295960	389817	481714	270672	418370	389277	276122	320388	0.218322	434754	456450	614681	384747	532352	250744	402380	632733	423344	573154	384747	415136	0.218322	361480	471691	434220	335999	255690	306790	434335	228431	309984	308173	220791	150156	396572	478596	590732	384747	604640	236626	447439
Q922B1	5	5	0.0947371	O-acetyl-ADP-ribose deacetylase MACROD1 (MACD1_MOUSE)	1.03098e+06	1.6395e+06	1.51823e+06	1.27257e+06	1.34517e+06	817956	834752	1.30282e+06	1.27065e+06	1.21772e+06	1.16164e+06	1.02509e+06	0.199325	1.17069e+06	778738	1.18729e+06	878495	844776	1.15869e+06	936934	1.09757e+06	698996	1.16396e+06	878495	1.58342e+06	0.199325	1.12214e+06	1.51033e+06	1.35098e+06	983021	1.16214e+06	643741	752649	1.0995e+06	941463	964013	928861	480429	1.06787e+06	816520	1.14103e+06	878495	959487	1.09345e+06	1.04185e+06
P47955	3	3	0.0953219	60S acidic ribosomal protein P1 (RLA1_MOUSE)	376021	404134	358091	239790	169986	225587	227695	157513	262306	247554	186913	312729	0.334747	346338	259129	288983	301777	298278	369398	395114	330755	163399	343660	301777	366799	0.334747	409266	372294	318642	185229	146857	177540	205300	132932	194351	195978	149458	146566	315921	271701	277724	301777	338781	348598	439360
Q7TQI3	3	3	0.0966852	Ubiquitin thioesterase OTUB1 (OTUB1_MOUSE)	87219.5	147553	140713	115643	92289.7	83329.4	83901.6	93773.2	121592	135202	97810.1	203341	0.33354	94516.4	90026.3	130650	79074.7	80895.1	78390.4	78145.6	130384	90586.3	124970	79074.7	102853	0.33354	94930.8	135928	125212	89330	79732.3	65581.2	75649.4	79139.1	90091.3	107034	78210.2	95299.5	86215.4	94394.1	125560	79074.7	91879.8	73976.5	86896.6
Q9DC77	4	4	0.0970698	Small muscular protein (SMPX_MOUSE)	125893	463186	439500	646684	470350	318066	318519	476178	671805	690395	487117	439421	0.345741	263758	371890	441249	240797	373223	130472	105194	471226	386156	541661	240797	462001	0.345741	137023	426693	391083	499542	406352	250321	287191	401867	497762	546555	389505	205943	240593	389933	424057	240797	423902	123125	116974
Q02357	4	4	0.0986312	Ankyrin-1 (ANK1_MOUSE)	772919	1.59943e+06	1.49629e+06	1.512e+06	1.21764e+06	965101	964960	1.18572e+06	1.59562e+06	1.44617e+06	1.27199e+06	1.3837e+06	0.204208	1.14769e+06	1.11343e+06	1.18207e+06	969577	1.05036e+06	914305	724063	1.07542e+06	1.23511e+06	1.14585e+06	969577	1.65335e+06	0.204208	841254	1.47342e+06	1.33145e+06	1.16797e+06	1.05197e+06	759545	870050	1.00068e+06	1.18224e+06	1.14487e+06	1.0171e+06	648495	1.0469e+06	1.16745e+06	1.13602e+06	969577	1.19299e+06	862823	805145
Q7TMK9	3	3	0.0989786	Heterogeneous nuclear ribonucleoprotein Q (HNRPQ_MOUSE)	117678	93981	115692	82702.5	75618.8	136686	154263	80935.2	70171.7	81543.7	69669.5	134275	0.331833	149018	125554	139654	104853	124998	91587.9	105878	134797	88767.2	127615	104853	98304.9	0.331833	128082	86576.6	102947	63884.9	65329.8	107573	139090	68304.5	51992.4	64554.5	55708.6	62930.5	135930	131646	134213	104853	141971	86430.9	117735
Q99MN9	8	8	0.100031	Propionyl-CoA carboxylase beta chain, mitochondrial (PCCB_MOUSE)	269835	215940	254666	248369	306086	262974	306371	330398	278227	315185	345216	319776	0.132203	276032	214059	214288	267077	221069	345163	298249	267833	228374	292359	267077	235226	0.132203	293691	198927	226611	191857	264439	206964	276237	278836	206148	249518	276039	149869	251789	224444	205939	267077	251087	325728	331647
Q9JI75	2	2	0.100043	Ribosyldihydronicotinamide dehydrogenase [quinone] (NQO2_MOUSE)	25643.6	72130	55574.9	52217.7	10638.5	17311.2	19802	15538.4	46462.6	36421.1	17792.1	43791.1	0.630058	26490.6	96118.9	126941	18865.2	80600.8	14252.3	24697.6	119787	96528.3	98497.4	18865.2	49126.4	0.630058	27910.8	66447.2	49452.5	40336.5	9190.98	13624.1	17854.4	13113.5	34425.6	28832.9	14226.8	20523.5	24164	100782	121995	18865.2	91545.5	13449.8	27463.3
O35459	3	3	0.10123	Delta(3,5)-Delta(2,4)-dienoyl-CoA isomerase, mitochondrial (ECH1_MOUSE)	90847	57253.2	49063.1	55222	60519.6	85238.7	78463.6	55694	78941.8	70080.5	55800	94028.9	0.240131	83505.5	77439.1	70844.3	65323.3	77783.3	93415.5	90374.5	89508.6	75531	87428.5	65323.3	59546.6	0.240131	98879	52742.4	43658.1	42657.2	52285	67083.9	70746.2	47002.5	58490.5	55479.6	44618.4	44068.5	76171.6	81196.3	68084.1	65323.3	88345.4	88155.6	100495
O09167	2	2	0.101972	60S ribosomal protein L21 (RL21_MOUSE)	99305.5	110855	116822	68200.4	118652	153892	132910	116118	77956.9	78836.3	116963	178332	0.271378	108210	76699.4	81382.1	96563.8	73344.8	119973	106644	85986	78623.4	100982	96563.8	114215	0.271378	108085	102121	103952	52682.5	102508	121115	119837	97997.1	57760.7	62411.2	93525.1	83578.5	98706	80420.7	78211.3	96563.8	83304.2	113217	118586
Q9CX34	3	3	0.102464	Suppressor of G2 allele of SKP1 homolog (SUGT1_MOUSE)	53793.2	110916	105174	92745	69617.5	69410.6	67990.3	72739.5	91258.5	95601.9	73119.2	78038.5	0.22716	43652.6	70364.8	83812.3	54388.2	60429.9	67570.6	52878.5	88982.2	82424.9	78982.1	54388.2	102464	0.22716	58549.2	102177	93587.7	71642.4	60145	54626.9	61303.1	61387.9	67616.3	75683.7	58467	36574.2	39818.8	73778.7	80546.8	54388.2	68635.5	63765.9	58800
Q8VCM7	6	6	0.102831	Fibrinogen gamma chain (FIBG_MOUSE)	166438	254727	247653	180513	173574	209908	195970	152674	187013	185706	156850	561052	0.597197	229358	380016	306524	212443	355578	224335	153707	266129	345989	279609	212443	222971	0.597197	181153	234658	220371	139440	149957	165200	176695	128848	138564	147015	125419	262948	209215	398454	294582	212443	403861	211704	170920
P09055	4	4	0.10352	Integrin beta-1 (ITB1_MOUSE)	120073	115247	120377	134816	92466.4	195431	179251	93803.1	147429	142893	92710.1	230037	0.340923	180356	215754	178194	145782	208941	127005	115789	163407	227002	181304	145782	101012	0.340923	130689	106167	107116	104141	79885	153807	161621	79164.3	109235	113122	74132.2	107811	164516	226222	171251	145782	237312	119854	128755
P13707	32	30	0.104595	Glycerol-3-phosphate dehydrogenase [NAD(+)], cytoplasmic (GPDA_MOUSE)	1.60685e+07	2.23756e+07	2.1121e+07	2.29002e+07	2.07019e+07	1.37191e+07	1.36251e+07	2.17404e+07	2.2366e+07	2.29404e+07	2.22488e+07	6.28531e+07	0.584567	1.58795e+07	1.5113e+07	2.03913e+07	1.53033e+07	1.4891e+07	2.16336e+07	1.52366e+07	2.03723e+07	1.49168e+07	2.08437e+07	1.53033e+07	2.3919e+07	0.584567	1.74892e+07	2.06127e+07	1.87942e+07	1.76896e+07	1.78851e+07	1.07971e+07	1.2285e+07	1.83476e+07	1.65717e+07	1.81609e+07	1.77904e+07	2.94573e+07	1.44849e+07	1.58463e+07	1.95969e+07	1.53033e+07	1.69131e+07	2.04155e+07	1.69429e+07
Q8VBV7	3	3	0.108608	COP9 signalosome complex subunit 8 (CSN8_MOUSE)	144355	156748	131957	127294	111152	119669	132095	115225	116793	119085	97179.8	113696	0.133368	130542	119470	134326	123422	116930	134657	135275	150714	128882	142074	123422	152502	0.133368	157118	144399	117420	98330.3	96027.7	94180.7	119103	97243.2	86535.6	94274.3	77706.2	53286	119077	125266	129092	123422	132808	127075	150423
Q05BC3	2	2	0.108998	Echinoderm microtubule-associated protein-like 1 (EMAL1_MOUSE)	91540.8	125014	97731.1	102303	87175.5	73831.6	67582.3	91575.8	112166	118041	106165	212717	0.372657	82110.4	67406.8	90349.1	64819.8	80207.2	100316	83993.3	109843	75336.7	107929	64819.8	128595	0.372657	99634.1	115164	86964.7	79025.5	75314	58106.3	60935.2	77284.6	83107.6	93448.1	84891.1	99693.7	74899.1	70677.2	86829	64819.8	91098.5	94667.6	93399.1
Q8K0E8	2	2	0.109268	Fibrinogen beta chain (FIBB_MOUSE)	58292.5	62310.2	70819.7	64515.4	35010.3	39817.5	45135.5	35164	56636.1	53302.4	37780.2	70618.6	0.24493	51030	76957.4	82606.7	42458.6	75024.3	43316	45144.6	76184.6	90831.8	82349.3	42458.6	61646.5	0.24493	63446.3	57401.1	63017.9	49836	30246.6	31336.8	40696.2	29676.3	41963.5	42197.1	30209.6	33096.8	46548.2	80691.2	79388.2	42458.6	85211.8	40877	50200
Q8CIB5	2	2	0.109729	Fermitin family homolog 2 (FERM2_MOUSE)	61401.2	25756.6	32160.3	30239.4	28929.8	54580.5	57044.3	44511.9	28219.7	30428.7	28861.1	12267.7	0.488351	57075.3	45940.9	26252.3	54612.7	47699	33075	44622.3	51325.2	44430.7	47332.7	54612.7	24690.7	0.488351	66829.8	23727.3	28617.4	23358.9	24993.5	42955.5	51433.6	37565.4	20908.9	24089	23077.7	5749.48	52062.7	48169.9	25229.5	54612.7	54176	31212.6	49619.3
Q63810	4	4	0.110072	Calcineurin subunit B type 1 (CANB1_MOUSE)	101242	193725	202954	102992	79910.5	105820	135257	82409.3	112296	109633	69888.6	82693.9	0.410138	122741	113901	172340	121557	130719	112325	115685	192437	76566.5	203519	121557	193924	0.410138	110194	178462	180596	79558	69037.5	83281.5	121954	69548.6	83203.6	86791.3	55883.8	38756.1	111961	119427	165625	121557	148469	106001	128640
Q8VHX6	129	112	0.110767	Filamin-C (FLNC_MOUSE)	3.25735e+07	1.46683e+07	1.40899e+07	1.4839e+07	1.44044e+07	2.95971e+07	2.9052e+07	1.42571e+07	1.49168e+07	1.49247e+07	1.45538e+07	7.09759e+07	1.11745	2.40985e+07	3.05646e+07	2.52826e+07	2.30619e+07	2.9949e+07	4.046e+07	3.11018e+07	2.45576e+07	3.27255e+07	2.56991e+07	2.30619e+07	1.4464e+07	1.11745	3.54534e+07	1.35127e+07	1.25377e+07	1.14626e+07	1.24444e+07	2.32933e+07	2.61946e+07	1.20322e+07	1.10523e+07	1.18152e+07	1.16374e+07	3.32642e+07	2.19821e+07	3.20476e+07	2.42976e+07	2.30619e+07	3.40158e+07	3.81819e+07	3.45846e+07
Q8QZR5	10	9	0.111697	Alanine aminotransferase 1 (ALAT1_MOUSE)	337479	162108	168881	156337	170994	306470	312135	166502	139679	163610	165504	222459	0.422851	229028	186827	269247	215412	192300	329543	339648	245968	183362	290780	215412	193452	0.422851	367316	149336	150276	120765	147728	241195	281435	140518	103493	129523	132339	104260	208914	195891	258757	215412	218412	310987	377682
Q9R062	9	9	0.112975	Glycogenin-1 (GLYG_MOUSE)	1.44514e+06	2.62956e+06	2.39032e+06	2.32565e+06	1.28641e+06	1.41843e+06	1.51406e+06	1.31219e+06	2.14087e+06	2.20167e+06	1.25663e+06	1.09673e+06	0.364933	2.0768e+06	1.99074e+06	2.20034e+06	1.7315e+06	2.22602e+06	1.56404e+06	1.6017e+06	2.27618e+06	1.91542e+06	2.23525e+06	1.7315e+06	2.29639e+06	0.364933	1.57291e+06	2.42239e+06	2.12699e+06	1.79648e+06	1.11137e+06	1.11632e+06	1.36514e+06	1.10742e+06	1.58624e+06	1.74297e+06	1.00482e+06	514004	1.89441e+06	2.08732e+06	2.11461e+06	1.7315e+06	2.52828e+06	1.47598e+06	1.78107e+06
Q9CR21	5	5	0.1137	Acyl carrier protein, mitochondrial (ACPM_MOUSE)	916618	788783	801516	960230	838695	1.06123e+06	995038	873186	946200	976711	784017	571486	0.1461	1.03411e+06	963516	974374	906985	953705	959208	981825	932731	1.04901e+06	917771	906985	776855	0.1461	997659	726638	713218	741745	724579	835197	897170	736917	701070	773218	626910	267838	943285	1.01026e+06	936411	906985	1.08321e+06	905198	1.09177e+06
Q9WUZ7	14	14	0.113748	SH3 domain-binding glutamic acid-rich protein (SH3BG_MOUSE)	2.12014e+06	3.33793e+06	3.17127e+06	2.97107e+06	2.3846e+06	1.98693e+06	1.9699e+06	2.44887e+06	3.18058e+06	3.24268e+06	2.80338e+06	3.1096e+06	0.178993	2.15786e+06	1.94057e+06	2.62452e+06	2.03183e+06	1.99651e+06	2.414e+06	2.1834e+06	2.6425e+06	2.34396e+06	3.06792e+06	2.03183e+06	3.32474e+06	0.178993	2.30758e+06	3.07495e+06	2.82192e+06	2.29505e+06	2.06014e+06	1.56374e+06	1.77615e+06	2.0667e+06	2.35659e+06	2.56708e+06	2.24162e+06	1.45737e+06	1.96834e+06	2.03472e+06	2.52226e+06	2.03183e+06	2.26761e+06	2.27808e+06	2.42791e+06
Q8BVI4	10	10	0.114162	Dihydropteridine reductase (DHPR_MOUSE)	769106	1.51411e+06	1.50522e+06	1.27161e+06	1.13647e+06	755995	829064	1.10604e+06	1.31723e+06	1.29478e+06	1.15509e+06	596284	0.264386	865867	664568	1.06381e+06	792624	685769	894110	789804	1.04977e+06	662746	1.05285e+06	792624	1.60211e+06	0.264386	837104	1.39482e+06	1.3394e+06	982276	981837	594977	747521	933432	975980	1.02502e+06	923623	279460	789822	696811	1.02236e+06	792624	778888	843766	878248
P21550	67	38	0.114211	Beta-enolase (ENOB_MOUSE)	1.48359e+08	1.89793e+08	1.67702e+08	1.60083e+08	1.47556e+08	1.03986e+08	1.05281e+08	1.52315e+08	1.59286e+08	1.5422e+08	1.45456e+08	1.13284e+08	0.172189	1.34205e+08	1.04966e+08	1.37715e+08	1.23668e+08	1.04714e+08	1.45751e+08	1.37488e+08	1.32231e+08	9.71639e+07	1.41665e+08	1.23668e+08	1.65269e+08	0.172189	1.61476e+08	1.7484e+08	1.49227e+08	1.23659e+08	1.27479e+08	8.18384e+07	9.4926e+07	1.28545e+08	1.1802e+08	1.22089e+08	1.16308e+08	5.30927e+07	1.22418e+08	1.10058e+08	1.32349e+08	1.23668e+08	1.18933e+08	1.37544e+08	1.52885e+08
Q62234	124	123	0.114451	Myomesin-1 (MYOM1_MOUSE)	4.25497e+07	6.28469e+07	5.94434e+07	6.19342e+07	5.36186e+07	3.68815e+07	3.6921e+07	5.48672e+07	6.16367e+07	6.21626e+07	5.51387e+07	4.62919e+07	0.178269	4.31929e+07	4.47625e+07	5.14889e+07	4.00548e+07	4.43959e+07	4.60118e+07	3.95806e+07	5.03962e+07	4.67677e+07	5.26086e+07	4.00548e+07	6.15493e+07	0.178269	4.63116e+07	5.78955e+07	5.28949e+07	4.78421e+07	4.6323e+07	2.90262e+07	3.32896e+07	4.63047e+07	4.56686e+07	4.92114e+07	4.40896e+07	2.16956e+07	3.93995e+07	4.69343e+07	4.94828e+07	4.00548e+07	5.04244e+07	4.3421e+07	4.4013e+07
P05064	91	67	0.11573	Fructose-bisphosphate aldolase A (ALDOA_MOUSE)	4.12137e+08	5.62549e+08	5.23092e+08	5.10378e+08	4.53172e+08	3.52794e+08	3.59102e+08	4.4242e+08	5.12433e+08	5.18781e+08	4.51564e+08	3.91229e+08	0.152403	3.84699e+08	3.49222e+08	4.74353e+08	3.58606e+08	3.50775e+08	4.26087e+08	3.87136e+08	4.78222e+08	3.50924e+08	4.97165e+08	3.58606e+08	5.34689e+08	0.152403	4.48575e+08	5.18228e+08	4.65466e+08	3.9425e+08	3.91511e+08	2.77653e+08	3.23782e+08	3.73376e+08	3.79678e+08	4.10695e+08	3.61076e+08	1.83357e+08	3.50912e+08	3.66166e+08	4.55872e+08	3.58606e+08	3.98407e+08	4.02096e+08	4.30489e+08
O08677	4	3	0.115822	Kininogen-1 (KNG1_MOUSE)	247747	342247	338326	151050	123283	232886	233708	149184	152221	157286	143406	335188	0.428201	240534	204340	270149	210681	216085	316089	244488	258945	234833	257469	210681	325273	0.428201	269651	315283	301054	116681	106508	183284	210721	125902	112785	124516	114670	157092	219409	214254	259624	210681	245427	298291	271867
Q99PT1	7	6	0.115862	Rho GDP-dissociation inhibitor 1 (GDIR1_MOUSE)	7.10337e+06	6.61453e+06	6.81536e+06	6.54267e+06	6.71347e+06	6.3752e+06	5.60999e+06	7.04611e+06	6.82858e+06	6.57009e+06	6.88188e+06	8.5449e+06	0.0992931	6.27369e+06	5.01805e+06	6.86298e+06	5.92118e+06	5.00643e+06	7.80181e+06	6.51497e+06	6.54143e+06	6.21598e+06	7.08457e+06	5.92118e+06	6.74456e+06	0.0992931	7.7314e+06	6.0934e+06	6.06456e+06	5.05399e+06	5.80001e+06	5.01736e+06	5.05822e+06	5.9465e+06	5.05952e+06	5.20124e+06	5.50284e+06	4.00473e+06	5.7227e+06	5.26151e+06	6.59559e+06	5.92118e+06	5.68624e+06	7.36251e+06	7.24453e+06
Q99MR9	15	14	0.116144	Protein phosphatase 1 regulatory subunit 3A (PPR3A_MOUSE)	619330	804187	732478	912362	688011	525090	621167	738888	1.01441e+06	949209	790310	636783	0.201524	802303	940080	860746	804250	914025	695514	596808	850245	1.01697e+06	956182	804250	810304	0.201524	674086	740829	651786	704769	594397	413252	560072	623578	751613	751446	631942	298441	731841	985691	827209	804250	1.03814e+06	656352	663640
P07759	14	11	0.116495	Serine protease inhibitor A3K (SPA3K_MOUSE)	2.35882e+06	1.93864e+06	1.79515e+06	2.61265e+06	3.90378e+06	1.80901e+06	1.87103e+06	4.00512e+06	2.61958e+06	2.50745e+06	4.06813e+06	1.84554e+06	0.365652	3.66126e+06	3.617e+06	3.25568e+06	3.20887e+06	3.77996e+06	1.89397e+06	2.28044e+06	3.36076e+06	3.07925e+06	3.70409e+06	3.20887e+06	1.97038e+06	0.365652	2.56736e+06	1.7859e+06	1.59739e+06	2.01818e+06	3.37261e+06	1.42371e+06	1.68701e+06	3.38009e+06	1.94093e+06	1.98503e+06	3.25293e+06	864950	3.33971e+06	3.79248e+06	3.12883e+06	3.20887e+06	4.29323e+06	1.78733e+06	2.53581e+06
P26516	2	2	0.11786	26S proteasome non-ATPase regulatory subunit 7 (PSMD7_MOUSE)	56329.8	41757.3	39882.7	60935.4	41969.8	55044.4	41709.6	35252.3	34569.6	39190.8	46428	56226.1	0.215866	51647.2	63037.8	60780.5	48613.6	46044.4	59459.8	62566.5	55919.7	31342.4	60681.9	48613.6	40369	0.215866	61310.1	38467.5	35489.1	47070.6	36259.2	43320.6	37607.2	29750.8	25613.7	31025.6	37124.4	26351.4	47111.3	66096.3	58412.4	48613.6	52296.7	56111.8	69572.9
P68040	11	11	0.118321	Guanine nucleotide-binding protein subunit beta-2-like 1 (GBLP_MOUSE)	539115	609080	557658	438938	348246	441597	413076	367053	457238	495095	386728	314700	0.203088	475717	469315	605983	424541	460060	375175	496460	625437	457078	688539	424541	576511	0.203088	586780	561093	496224	339065	300862	347542	372447	309771	338782	391945	309233	147490	433937	492085	582373	424541	522531	354050	552055
P10126	18	6	0.118686	Elongation factor 1-alpha 1 (EF1A1_MOUSE)	276144	451093	391865	287229	260451	343075	374971	222156	287642	297030	203463	250094	0.254581	364245	363040	382899	293898	461955	241137	263636	383860	260806	502712	293898	491774	0.254581	300558	415553	348696	221875	225013	270004	338090	187486	213124	235145	162692	117211	332255	380654	367981	293898	524683	227559	293159
Q01768	8	3	0.119603	Nucleoside diphosphate kinase B (NDKB_MOUSE)	1.11192e+06	914270	913319	970621	995787	1.15963e+06	1.10131e+06	1.04028e+06	952853	1.0637e+06	1.1684e+06	1.18569e+06	0.0937252	1.01611e+06	839245	1.05847e+06	999795	751716	861927	1.10387e+06	989563	913296	1.247e+06	999795	915657	0.0937252	1.21022e+06	842238	812704	749772	860295	912644	992987	877934	706000	842081	934264	555695	926866	879963	1.01723e+06	999795	853791	813395	1.22748e+06
Q9D5T0	5	5	0.120255	ATPase family AAA domain-containing protein 1 (ATAD1_MOUSE)	249226	129496	133852	129500	152543	229603	247973	137812	108108	137008	169338	349140	0.497405	218524	174650	191333	210940	182030	312906	258535	216926	234063	222505	210940	119051	0.497405	271261	119294	119106	100035	131788	180700	223583	116305	80100.6	108463	135405	163631	199332	183123	183878	210940	206748	295287	287487
Q8VEE1	10	10	0.121451	LIM and cysteine-rich domains protein 1 (LMCD1_MOUSE)	685242	274578	298751	211156	281258	767489	779158	220092	220935	183397	231231	889335	0.976578	460713	386766	519287	517872	402756	707674	640303	513434	467416	493404	517872	260912	0.976578	745825	252945	265839	163111	242989	604023	702523	185745	163698	145187	184895	416804	420251	405531	499054	517872	457445	667827	712006
Q8CAQ8	23	23	0.121681	Mitochondrial inner membrane protein (IMMT_MOUSE)	7.85753e+06	5.95784e+06	5.80645e+06	5.69697e+06	6.72085e+06	6.06686e+06	6.15994e+06	6.88131e+06	5.74628e+06	5.89949e+06	7.37835e+06	6.57283e+06	0.11391	6.88295e+06	5.52e+06	5.5207e+06	6.16413e+06	5.16526e+06	6.90846e+06	7.20197e+06	5.44786e+06	5.56222e+06	5.51803e+06	6.16413e+06	5.44949e+06	0.11391	8.55223e+06	5.48845e+06	5.16679e+06	4.40072e+06	5.80638e+06	4.77469e+06	5.55407e+06	5.80742e+06	4.2576e+06	4.67036e+06	5.89982e+06	3.08048e+06	6.27845e+06	5.78781e+06	5.30561e+06	6.16413e+06	5.86665e+06	6.51947e+06	8.00847e+06
Q9CQM9	7	7	0.122601	Glutaredoxin-3 (GLRX3_MOUSE)	428073	485817	464735	441142	467481	349511	410357	422582	431705	419635	456377	434324	0.0805307	400836	326429	415959	432647	361008	499381	377260	436987	278829	445868	432647	427213	0.0805307	465920	447542	413538	340768	403873	275069	369996	356634	319864	332206	364925	203554	365633	342266	399753	432647	410029	471262	419507
Q9D2N4	5	5	0.122761	Dystrobrevin alpha (DTNA_MOUSE)	237429	93147.2	82172.8	64099.7	101008	137831	139178	105895	71810.9	80555.1	100719	208079	0.537179	151046	114992	125228	155585	90982.7	245394	224648	122566	120963	135234	155585	91608.3	0.537179	258421	85808.6	73120.3	49514.9	87264.6	108474	125489	89369.5	53207	63771.8	80536.1	97520.1	137780	120571	120349	155585	103337	231577	249805
Q9DCZ1	3	3	0.123594	GMP reductase 1 (GMPR1_MOUSE)	267492	258538	274082	232367	188365	235908	226381	201172	219236	208229	210608	277660	0.130692	188881	165750	231428	183850	160167	283189	238865	211327	168999	236145	183850	284098	0.130692	291142	238169	243888	179496	162735	185663	204115	169778	162439	164845	168405	130131	172293	173792	222411	183850	181916	267243	265614
Q9D6J6	13	13	0.124462	NADH dehydrogenase [ubiquinone] flavoprotein 2, mitochondrial (NDUV2_MOUSE)	2.73754e+06	2.08263e+06	2.04329e+06	2.47508e+06	1.92365e+06	2.87129e+06	2.84292e+06	1.81201e+06	2.55524e+06	2.50619e+06	1.77404e+06	3.69559e+06	0.223932	2.87004e+06	2.64682e+06	2.44625e+06	2.74423e+06	2.71461e+06	3.07645e+06	2.71104e+06	2.49098e+06	2.93364e+06	2.62857e+06	2.74423e+06	2.13778e+06	0.223932	2.97957e+06	1.91854e+06	1.8182e+06	1.91192e+06	1.66191e+06	2.25974e+06	2.5633e+06	1.52923e+06	1.89326e+06	1.98404e+06	1.41855e+06	1.73201e+06	2.61797e+06	2.77524e+06	2.35094e+06	2.74423e+06	3.08322e+06	2.90323e+06	3.01463e+06
Q02013	3	3	0.124597	Aquaporin-1 (AQP1_MOUSE)	563339	500138	488219	527525	467892	437974	431893	456353	603727	552819	499477	166837	0.222812	434734	764514	606628	386442	854134	388336	480998	679784	913085	687553	386442	505850	0.222812	613145	460735	434435	407495	404228	344690	389413	385135	447321	437642	399388	78191.5	396553	801607	582993	386442	970116	366470	534862
P62983	5	5	0.124715	Ubiquitin-40S ribosomal protein S27a (RS27A_MOUSE)	3.59744e+06	2.89622e+06	2.48257e+06	3.33337e+06	3.08068e+06	3.13623e+06	3.3383e+06	3.47613e+06	3.31164e+06	3.08111e+06	3.49306e+06	4.94293e+06	0.176568	3.20645e+06	2.41915e+06	2.91389e+06	2.9899e+06	3.10666e+06	3.56785e+06	3.2101e+06	3.10231e+06	2.78399e+06	3.40495e+06	2.9899e+06	2.80383e+06	0.176568	3.9155e+06	2.66804e+06	2.20908e+06	2.57491e+06	2.66151e+06	2.46825e+06	3.00996e+06	2.93365e+06	2.4537e+06	2.43917e+06	2.79309e+06	2.3166e+06	2.92484e+06	2.53652e+06	2.80036e+06	2.9899e+06	3.52851e+06	3.36696e+06	3.56958e+06
Q99MR8	2	2	0.126155	Methylcrotonoyl-CoA carboxylase subunit alpha, mitochondrial (MCCA_MOUSE)	59739.3	51441.4	44508.2	33842.7	39227	67670.5	70956.6	42795.7	37790.8	43949.3	46126.9	80428.8	0.326328	44031.9	32792.6	32988.8	38887	36493.4	61437	50753.2	43563.1	43225.7	44365.9	38887	53690.8	0.326328	65021	47388.6	39605	26142.3	33889.6	53257.4	63977.6	36117	28000.4	34792.7	36883.7	37694.5	40164.8	34383.6	31703.5	38887	41448.8	57977.7	56436.7
Q61990	5	3	0.126305	Poly(rC)-binding protein 2 (PCBP2_MOUSE)	108533	121569	94019.9	71816.5	93317.2	66430.3	83820.2	92834.8	92013.2	75855	82339.7	120477	0.191533	95215.3	70202.4	140944	120271	79321.6	157020	122419	120455	65755	116831	120271	96494.8	0.191533	118128	111991	83662.3	55475.8	80620	52281.4	75576	78347.1	68175.5	60051	65839.9	56463.8	86853	73608.4	135453	120271	90092.6	148179	136127
P18760	6	4	0.126368	Cofilin-1 (COF1_MOUSE)	265151	345892	315528	260827	181393	284269	298478	188693	282001	253540	157534	334948	0.221164	294107	272136	361901	247353	317349	269870	253156	399105	214087	445640	247353	360967	0.221164	288593	318641	280769	201480	156711	223723	269121	159245	208944	200716	125966	156980	268277	285340	347801	247353	360441	254674	281505
P10493	18	17	0.127545	Nidogen-1 (NID1_MOUSE)	950557	1.32155e+06	1.05657e+06	1.27922e+06	998443	1.39492e+06	1.79705e+06	967310	955170	965001	1.12901e+06	2.55215e+06	0.433072	1.05225e+06	1.81098e+06	1.81494e+06	1.12689e+06	2.22846e+06	1.47193e+06	914408	1.88259e+06	1.85588e+06	1.99619e+06	1.12689e+06	1.2314e+06	0.433072	1.0346e+06	1.21743e+06	940174	988153	862590	1.09782e+06	1.6203e+06	816353	707716	763948	902770	1.19611e+06	959832	1.89885e+06	1.74423e+06	1.12689e+06	2.53106e+06	1.38905e+06	1.01681e+06
Q9DCM0	2	2	0.127704	Persulfide dioxygenase ETHE1, mitochondrial (ETHE1_MOUSE)	25882.6	29529.5	31722.7	30642.5	21183.5	38600.8	38432.9	30197.8	34509.8	34687	27886.4	55142.2	0.273371	35088.4	32291.4	46700.6	36108.7	32766	30813.6	31549.2	46901.8	44586.6	49748.5	36108.7	29651.6	0.273371	28171	27203	28228	23670.3	18301.2	30379.3	34652.8	25485.2	25569.4	27460.2	22298.3	25843.4	32006.8	33858.1	44881.1	36108.7	37215.3	29078.6	35082.2
Q64152	5	5	0.128449	Transcription factor BTF3 (BTF3_MOUSE)	218449	337759	298703	276358	182576	204924	202987	145674	266772	253200	153432	188631	0.280271	255036	362862	314936	218246	286807	193553	154499	299150	319193	280914	218246	293776	0.280271	237763	311149	265796	213477	157734	161277	183022	122940	197660	200447	122686	88405.5	232637	380467	302666	218246	325752	182654	171800
P22599	14	2	0.129217	Alpha-1-antitrypsin 1-2 (A1AT2_MOUSE)	171140	156007	137421	110500	175392	130044	135141	180368	116103	112542	180995	111837	0.207418	141495	140777	134832	171480	143330	204006	186683	169343	133099	155364	171480	146657	0.207418	186271	143716	122282	85357.3	151527	102346	121849	152220	86024.7	89094.7	144726	52414.7	129068	147608	129579	171480	162793	192519	207588
Q61584	8	8	0.130549	Fragile X mental retardation syndrome-related protein 1 (FXR1_MOUSE)	290291	341111	328482	262763	212372	278951	273405	214977	268805	261375	226788	247397	0.151108	271115	294751	294304	242476	321829	292625	311531	335493	249354	333793	242476	289389	0.151108	315956	314237	292296	202976	183476	219538	246514	181428	199166	206919	181343	115947	247304	309052	282837	242476	365530	276149	346417
P08113	11	9	0.13079	Endoplasmin (ENPL_MOUSE)	206285	312732	297128	204918	158348	223314	214531	159280	202831	203902	153957	222439	0.240414	190806	226090	320184	212499	233190	184220	187525	298347	257010	306665	212499	290908	0.240414	224523	288093	264395	158292	136803	175750	193430	134423	150284	161420	123106	104250	174048	237059	307709	212499	264854	173848	208525
Q9WU78	3	3	0.131532	Programmed cell death 6-interacting protein (PDC6I_MOUSE)	61700.8	125903	97223.9	94748.1	34990.9	77199.4	90721	42066.8	86392.9	90487	46844.8	100691	0.308939	79043.2	100419	125565	66808.5	113865	75322	55379.4	121390	104491	135732	66808.5	109548	0.308939	67155.9	115984	86513.4	73189.7	30229.9	60756.8	81798.1	35501.9	64011.3	71634.5	37457.7	47190.8	72101.2	105291	120673	66808.5	129327	71080.9	61581
Q9QYG0	10	9	0.133399	Protein NDRG2 (NDRG2_MOUSE)	1.72562e+06	1.99906e+06	1.79362e+06	1.8902e+06	1.76228e+06	1.65735e+06	1.64782e+06	1.95556e+06	1.96085e+06	1.97979e+06	1.82432e+06	683426	0.196138	2.03527e+06	1.73858e+06	2.18543e+06	1.89129e+06	1.89115e+06	1.57389e+06	1.83405e+06	2.31732e+06	1.7423e+06	2.45945e+06	1.89129e+06	1.98736e+06	0.196138	1.87819e+06	1.84157e+06	1.59603e+06	1.46012e+06	1.5225e+06	1.30436e+06	1.48575e+06	1.65038e+06	1.45286e+06	1.56731e+06	1.45875e+06	320301	1.85652e+06	1.82293e+06	2.10028e+06	1.89129e+06	2.14795e+06	1.48527e+06	2.03943e+06
P06801	9	9	0.133857	NADP-dependent malic enzyme (MAOX_MOUSE)	645439	1.16102e+06	1.01139e+06	855379	915574	610546	668402	899690	853366	815166	911457	521968	0.213277	695034	539536	836851	640985	545187	655067	642044	839078	541820	864962	640985	1.10512e+06	0.213277	702503	1.06955e+06	899970	660751	790997	480507	602661	759285	632286	645330	728813	244630	633992	565713	804246	640985	619217	618182	713942
O35344	4	3	0.134811	Importin subunit alpha-4 (IMA4_MOUSE)	83687.3	47484.4	39859.5	40999.7	82398.8	77625	71317.5	70664.1	41134.7	38607.7	85888.7	47229.1	0.330041	74851.6	37243	48996.5	61365.9	33177.3	95808.7	69244.8	31909	11073.7	24511.5	61365.9	36481	0.330041	91086.3	43743.4	35468.4	31670.9	71187.3	61091.8	64303	59636.4	30478	30563.9	68677.7	22134.8	68277.7	39050	47087.5	61365.9	37682.4	90414	76999.1
Q8BLY2	2	2	0.137751	Probable threonine--tRNA ligase 2, cytoplasmic (SYTC2_MOUSE)	28986.7	24140.5	22048.3	27828.1	21189	30293.8	24022.6	22752.3	21559.9	23721	18173.5	40616.4	0.247335	25655.4	28113.8	39336	30703.8	32152.5	15504.8	25740.6	34096	32635.9	37646.1	30703.8	22788.2	0.247335	31549.4	22238.5	19619.3	21496.2	18305.9	23841.6	21659.8	19201.6	15974.4	18778.8	14531.7	19035.6	23402.2	29477.9	37803.4	30703.8	36518.5	14631.8	28623.1
P21619	5	3	0.137949	Lamin-B2 (LMNB2_MOUSE)	41709.5	28009.7	31145.2	24372.8	23708.3	46606.8	44912.3	24124.8	34766.1	29574.9	26710.5	47800.8	0.304426	35365.1	29456	37234.1	39063.1	30915.6	42161.7	41426.8	42762.8	36710.7	44631.9	39063.1	31096.8	0.304426	45397.1	25803	27714.1	18827.2	20482.4	36680.1	40494.9	20359.9	25759.3	23413.1	21358	22402.8	32259.1	30885.1	35783.4	39063.1	35113.6	39787.7	46065.9
Q9Z1P6	4	4	0.138612	NADH dehydrogenase [ubiquinone] 1 alpha subcomplex subunit 7 (NDUA7_MOUSE)	1.46834e+06	1.45975e+06	1.30142e+06	1.62936e+06	1.64917e+06	1.69962e+06	1.52664e+06	1.65356e+06	1.52853e+06	1.61428e+06	1.88621e+06	782562	0.173708	1.36741e+06	1.33916e+06	1.33884e+06	1.37955e+06	1.2191e+06	1.1733e+06	1.5155e+06	1.1787e+06	1.40234e+06	1.39903e+06	1.37955e+06	1.42736e+06	0.173708	1.59816e+06	1.34474e+06	1.15805e+06	1.25862e+06	1.42477e+06	1.33762e+06	1.37649e+06	1.39551e+06	1.13254e+06	1.27795e+06	1.50824e+06	366762	1.24732e+06	1.40413e+06	1.28667e+06	1.37955e+06	1.38464e+06	1.10724e+06	1.68521e+06
Q9CRB6	6	6	0.14032	Tubulin polymerization-promoting protein family member 3 (TPPP3_MOUSE)	213810	263303	254208	235528	402777	509616	549497	420808	252239	249202	423039	673433	0.449009	562535	393645	614622	584936	406759	264893	222205	642903	422097	666216	584936	262240	0.449009	232713	242558	226203	181937	347973	401074	495451	355138	186892	197282	338267	315617	513130	412744	590675	584936	461992	249977	247088
Q8BWB1	21	19	0.140347	Synaptopodin 2-like protein (SYP2L_MOUSE)	1.21038e+06	1.32433e+06	1.26107e+06	1.27669e+06	1.0771e+06	1.16765e+06	1.14089e+06	1.03345e+06	1.25308e+06	1.25216e+06	1.1469e+06	1.34065e+06	0.0774806	1.16616e+06	1.48876e+06	1.26376e+06	1.12034e+06	1.4416e+06	1.29799e+06	1.17929e+06	1.2188e+06	1.65471e+06	1.31227e+06	1.12034e+06	1.2346e+06	0.0774806	1.31739e+06	1.22e+06	1.12215e+06	986200	930545	918953	1.02868e+06	872169	928445	991281	917073	628323	1.06374e+06	1.56099e+06	1.21452e+06	1.12034e+06	1.63735e+06	1.22491e+06	1.31135e+06
Q6NZJ6	6	6	0.140552	Eukaryotic translation initiation factor 4 gamma 1 (IF4G1_MOUSE)	98240	146563	144909	129357	123278	117930	108129	147286	165143	140802	128578	141435	0.138943	98478.7	126027	133651	105364	119576	111164	93159.4	135085	139766	141915	105364	141982	0.138943	106926	135016	128945	99924.2	106504	92812.2	97493.5	124301	122360	111467	102813	66286	89829.7	132141	128444	105364	135814	104905	103592
P62334	7	7	0.140837	26S protease regulatory subunit 10B (PRS10_MOUSE)	241379	350010	335221	302156	163564	207212	186460	150544	320585	316457	185427	250389	0.292377	229883	281244	395079	210358	298718	254148	229780	402146	265642	426963	210358	342468	0.292377	262720	322434	298292	233405	141309	163078	168121	127050	237532	250525	148270	117349	209694	294890	379686	210358	339280	239838	255512
P63073	2	2	0.143035	Eukaryotic translation initiation factor 4E (IF4E_MOUSE)	41749.3	43557.3	34954.5	41707.6	40781	32342.7	32316	34354.4	31042.9	37860.3	38158.7	14221.8	0.215426	37114.5	37202.3	52944.7	38389.2	37649.5	38286.6	39922.9	58473.2	39489.8	46339.5	38389.2	25258.1	0.215426	45440.4	40125.7	31103.8	32217.7	35232.1	25454.1	29137.5	28993.1	23000.7	29972.3	30512.2	6665.32	33854.9	39007.3	50881.9	38389.2	42761.9	36130.8	44393.6
Q8C494	6	5	0.144115	Uncharacterized protein C11orf89 homolog (CK089_MOUSE)	731946	809820	816359	898374	755330	547945	515048	766048	950830	994340	757753	647297	0.191528	553162	616805	732618	570169	635074	806074	701321	676726	743840	734192	570169	845207	0.191528	796659	746018	726426	693964	652556	431239	464390	646500	704500	787174	605909	303368	504581	646730	704073	570169	721310	760687	779857
Q8CI70	4	4	0.144853	Leucine-rich repeat-containing protein 20 (LRC20_MOUSE)	78676.9	156138	159791	156410	112312	62389.2	58972.8	125379	169547	181235	138612	54810.6	0.352677	83786.8	74795.6	111804	86457.2	79359	65955.9	65353.6	113041	78916.5	99334.5	86457.2	158738	0.352677	85632.9	143837	142188	120821	97030.1	49101	53172.5	105812	125623	143475	110836	25688	76428.2	78424.5	107448	86457.2	90135	62242.2	72672.1
P62196	8	7	0.146025	26S protease regulatory subunit 8 (PRS8_MOUSE)	146121	197768	187863	176995	156121	171041	151809	118820	172569	157571	129842	137667	0.150575	140429	156984	206451	170668	173623	162030	133825	195457	169556	187611	170668	214957	0.150575	159040	182187	167167	136723	134878	134611	136878	100277	127862	124742	103823	64520.3	128096	164600	198407	170668	197199	152906	148812
Q9QUM9	5	5	0.146468	Proteasome subunit alpha type-6 (PSA6_MOUSE)	595102	402321	339595	313788	534129	556371	514003	564689	327598	335309	594774	580172	0.222983	462072	265625	336326	447386	249124	593052	592427	358631	301344	380827	447386	376072	0.222983	647716	370624	302184	242391	461453	437871	463448	476565	242728	265449	475589	271909	421490	278512	323222	447386	282952	559659	658768
O09110	5	4	0.147141	Dual specificity mitogen-activated protein kinase kinase 3 (MP2K3_MOUSE)	161528	219004	232870	220958	173225	251316	245205	193468	231160	227165	195746	313824	0.17856	253923	270673	344874	227108	243752	217051	154552	329750	289800	323781	227108	185387	0.17856	175809	201750	207216	170683	149655	197788	221087	163275	171274	179836	156521	147080	231622	283805	331437	227108	276851	204830	171859
Q9WUR2	2	2	0.149292	Enoyl-CoA delta isomerase 2, mitochondrial (ECI2_MOUSE)	48455.7	29341.2	28505.8	30776.7	30915	34976.5	38382.4	25125.8	27681.4	25965.3	26931.1	2346.34	0.368552	31036.3	38513.7	35345.6	37121.8	37049.3	24090.4	40458.3	34811.6	36366.6	39962.3	37121.8	31609.4	0.368552	52739.8	27029.6	25365.5	23774	26708.6	27526.9	34607.3	21204.7	20510	20555.5	21534.5	1099.66	28310.5	40382.3	33968.5	37121.8	42080.1	22734	44988.9
Q9QXS1	200	191	0.149574	Plectin (PLEC_MOUSE)	2.78185e+07	2.60834e+07	2.46452e+07	2.69134e+07	2.54175e+07	2.85788e+07	2.82796e+07	2.62278e+07	2.71203e+07	2.80426e+07	2.64663e+07	3.4118e+07	0.0890205	2.85715e+07	3.0743e+07	2.72265e+07	2.71979e+07	3.11575e+07	2.94439e+07	2.74718e+07	2.79616e+07	3.28417e+07	2.92908e+07	2.71979e+07	2.58864e+07	0.0890205	3.0278e+07	2.40284e+07	2.19302e+07	2.07897e+07	2.19591e+07	2.24919e+07	2.54982e+07	2.21347e+07	2.00943e+07	2.22e+07	2.11628e+07	1.599e+07	2.60622e+07	3.22346e+07	2.61657e+07	2.71979e+07	3.53884e+07	2.7786e+07	3.05482e+07
Q9JLV1	6	6	0.149795	BAG family molecular chaperone regulator 3 (BAG3_MOUSE)	362712	273987	274696	347819	311567	319948	332886	293975	300259	294079	282473	309100	0.0924013	479414	364464	369799	411357	301109	278612	295992	314815	360739	339807	411357	219788	0.0924013	394780	252400	244434	268679	269174	251803	300145	248098	222471	232809	225869	144866	437309	382147	355391	411357	341996	262924	329138
P80313	7	7	0.150818	T-complex protein 1 subunit eta (TCPH_MOUSE)	137326	227790	167919	145694	109223	137651	164478	105710	152296	149132	112170	133438	0.232912	159229	160764	206523	140335	155740	139100	145976	186247	126020	187213	140335	179823	0.232912	149468	209843	149420	112544	94361.9	108333	148300	89213.4	112841	118061	89692.3	62538.3	145245	168564	198476	140335	176888	131268	162323
P21981	13	12	0.15185	Protein-glutamine gamma-glutamyltransferase 2 (TGM2_MOUSE)	493111	351226	365045	274111	1.37669e+06	468935	466301	1.40574e+06	286135	277543	1.30331e+06	588190	0.956835	822255	945607	763269	720406	958072	547345	484754	770977	1.00365e+06	753119	720406	348509	0.956835	536708	323554	324830	211741	1.18937e+06	369057	420437	1.18636e+06	212006	219718	1.04214e+06	275666	750040	991485	733530	720406	1.08817e+06	516526	539038
P63005	3	2	0.152255	Platelet-activating factor acetylhydrolase IB subunit alpha (LIS1_MOUSE)	180536	99206.2	103206	93830.5	43873.8	69612.7	63987.7	47584.9	91902.7	81383.1	43708.7	178427	0.533517	70750.8	64965.8	162254	75891.7	65831.8	179128	177705	146499	99736.9	171473	75891.7	108817	0.533517	196498	91390.1	91836.7	72480.9	37904.1	54786	57694.1	40158.9	68093.7	64427.4	34950	83623.1	64537.1	68117.8	155932	75891.7	74771.1	169042	197605
Q8R0F8	2	2	0.153908	Acylpyruvase FAHD1, mitochondrial (FAHD1_MOUSE)	195847	157933	154553	162036	162380	181785	186464	165903	149659	162104	156523	262668	0.191032	155053	111644	177931	152575	113745	200701	188571	170794	136644	187538	152575	149896	0.191032	213162	145490	137527	125167	140286	143067	168125	140013	110887	128331	125158	123104	141436	117061	170999	152575	129191	189401	209687
Q8R016	4	4	0.154192	Bleomycin hydrolase (BLMH_MOUSE)	74389.6	112361	90725.3	101614	55802.5	71612.7	48056.5	35178	78856.3	97977.5	74368.1	52131.6	0.316755	81228.7	92423.8	136338	74698.7	71413.6	41639.7	64621	130388	104561	148760	74698.7	89421.2	0.316755	80966.5	103508	80730.6	78493.4	48209.8	56360	43329.8	29688.2	58427.2	77564.4	59465.7	24432.4	74094.8	96907.9	131026	74698.7	81110.8	39295.1	71857.4
Q9DB77	29	28	0.154785	Cytochrome b-c1 complex subunit 2, mitochondrial (QCR2_MOUSE)	9.353e+06	6.70295e+06	6.60798e+06	8.01339e+06	9.56455e+06	1.14366e+07	1.1535e+07	9.68083e+06	8.32031e+06	8.47188e+06	9.71407e+06	1.30133e+07	0.204049	9.02398e+06	7.65979e+06	8.12887e+06	8.0764e+06	7.7453e+06	1.04181e+07	9.19906e+06	7.98144e+06	8.71314e+06	8.73891e+06	8.0764e+06	6.50355e+06	0.204049	1.01799e+07	6.17486e+06	5.88002e+06	6.19007e+06	8.26315e+06	9.00077e+06	1.04005e+07	8.17005e+06	6.16478e+06	6.70681e+06	7.7675e+06	6.09894e+06	8.23144e+06	8.03143e+06	7.81215e+06	8.0764e+06	8.79702e+06	9.83152e+06	1.02292e+07
P70670	53	50	0.155029	Nascent polypeptide-associated complex subunit alpha, muscle-specific form (NACAM_MOUSE)	4.53992e+06	5.16075e+06	4.88737e+06	4.65473e+06	4.1327e+06	4.94823e+06	4.90575e+06	4.22468e+06	4.64221e+06	4.76692e+06	4.3282e+06	6.47144e+06	0.129249	5.37708e+06	5.11481e+06	5.12687e+06	5.07018e+06	5.00984e+06	4.7404e+06	4.3829e+06	5.04138e+06	5.35131e+06	5.29603e+06	5.07018e+06	5.02996e+06	0.129249	4.9413e+06	4.75415e+06	4.34896e+06	3.59562e+06	3.57038e+06	3.89431e+06	4.42324e+06	3.56538e+06	3.43956e+06	3.77375e+06	3.46089e+06	3.03296e+06	4.90484e+06	5.36297e+06	4.92712e+06	5.07018e+06	5.69011e+06	4.47348e+06	4.87371e+06
P70349	8	7	0.155116	Histidine triad nucleotide-binding protein 1 (HINT1_MOUSE)	656888	1.38572e+06	1.31112e+06	1.11933e+06	846364	828945	941752	1.11232e+06	1.01324e+06	1.06459e+06	877585	728641	0.226311	751203	790469	1.06412e+06	720729	834880	544404	584792	975416	870768	1.11891e+06	720729	1.37519e+06	0.226311	714965	1.27654e+06	1.16669e+06	864646	731204	652389	849125	938729	750738	842789	701728	341492	685228	828821	1.02266e+06	720729	948247	513750	650279
Q9QYR9	2	2	0.156602	Acyl-coenzyme A thioesterase 2, mitochondrial (ACOT2_MOUSE)	58647.3	24358.1	25431.6	31987.1	64261.8	54568.6	60945.4	45993.5	27434.7	24196.1	54082.5	96914.8	0.440003	39741.5	34286.1	33081.1	43113.4	34390	61194.6	43978.9	20421.8	29833.9	27784.6	43113.4	14071.8	0.440003	63832.4	22439	22630	24709	55518	42946.1	54951.1	38815.8	20327.2	19155	43245	45421	36251.2	35949.6	31792.2	43113.4	39059.8	57748.9	48903.8
P57776	9	9	0.157187	Elongation factor 1-delta (EF1D_MOUSE)	676202	786867	735213	660189	413790	669441	692953	452783	690745	676859	449396	922859	0.218657	750375	666803	750920	606339	643717	748733	643786	801931	710340	812457	606339	866261	0.218657	735987	724873	654219	509974	357488	526858	624797	382122	511795	535839	359343	432516	684473	699155	721663	606339	731127	706574	715879
Q8VDM4	6	5	0.158304	26S proteasome non-ATPase regulatory subunit 2 (PSMD2_MOUSE)	322398	229858	221092	234856	214547	269942	241837	238936	193572	268890	264357	372315	0.205429	245641	241681	275705	275737	262857	345310	295010	281941	320365	280523	275737	229681	0.205429	350902	211749	196736	181418	185355	212447	218051	201648	143424	212869	211383	174493	224068	253406	264963	275737	298550	325866	328046
Q9DCS9	8	8	0.159316	NADH dehydrogenase [ubiquinone] 1 beta subcomplex subunit 10 (NDUBA_MOUSE)	1.66822e+06	1.46881e+06	1.44728e+06	1.64351e+06	1.5476e+06	1.64864e+06	1.64222e+06	1.49228e+06	1.69608e+06	1.69528e+06	1.40399e+06	994636	0.123729	1.70772e+06	1.74744e+06	1.7303e+06	1.59672e+06	1.82164e+06	1.23634e+06	1.54192e+06	1.72455e+06	1.78499e+06	1.83109e+06	1.59672e+06	1.4549e+06	0.123729	1.81571e+06	1.35309e+06	1.28784e+06	1.26955e+06	1.33703e+06	1.2975e+06	1.4807e+06	1.2594e+06	1.25668e+06	1.34207e+06	1.12265e+06	466155	1.55774e+06	1.83222e+06	1.66288e+06	1.59672e+06	2.069e+06	1.16673e+06	1.71459e+06
P00158	2	2	0.159853	Cytochrome b (CYB_MOUSE)	59975.1	66128.1	60839	84538.5	99500.5	161792	172714	134678	101727	91705.9	110458	292710	0.652963	70148.2	92622.2	99845.5	95687.7	69451.6	64823.1	68258.9	93502.1	136418	107599	95687.7	64320.5	0.652963	65277.6	60918.1	54136.7	65303.1	85962	127332	155727	113660	75373.1	72599.4	88323.5	137184	63987.4	97116	95955.3	95687.7	78882.4	61173.1	75902.7
P48774	5	3	0.160158	Glutathione S-transferase Mu 5 (GSTM5_MOUSE)	81477.6	128336	127963	133367	131369	118421	102776	114768	155460	126312	113722	110023	0.149601	112649	76436.7	130533	109179	79773.4	88410.5	66437.8	121754	136240	130747	109179	134289	0.149601	88681.2	118225	113866	103022	113494	93198.4	92667.1	96857.6	115186	99995.7	90933.2	51564.4	102755	80145.3	125447	109179	90605.7	83432.4	73877.7
P80318	5	5	0.165665	T-complex protein 1 subunit gamma (TCPG_MOUSE)	210305	213974	207107	185306	182630	208230	211641	148929	196286	184048	173158	158491	0.113901	231361	192055	213578	183369	189730	185801	205223	233346	206782	199372	183369	190886	0.113901	228899	197116	184291	143142	157781	163880	190825	125687	145434	145702	138459	74279.8	211042	201373	205256	183369	215494	175339	228204
P58774	51	26	0.166546	Tropomyosin beta chain (TPM2_MOUSE)	5.93501e+07	6.57726e+07	6.59562e+07	6.6971e+07	5.2497e+07	6.14032e+07	6.2274e+07	5.27959e+07	6.5305e+07	6.90588e+07	5.48085e+07	7.04173e+07	0.0968471	7.64804e+07	6.13951e+07	6.44325e+07	7.33609e+07	6.02695e+07	6.27105e+07	5.42404e+07	6.52919e+07	6.13843e+07	7.09519e+07	7.33609e+07	6.80902e+07	0.0968471	6.45974e+07	6.05907e+07	5.86902e+07	5.17328e+07	4.5354e+07	4.8325e+07	5.6149e+07	4.45566e+07	4.83865e+07	5.46707e+07	4.38256e+07	3.30024e+07	6.97635e+07	6.43739e+07	6.19221e+07	7.33609e+07	6.84534e+07	5.91794e+07	6.03144e+07
Q8CI43	3	2	0.16696	Myosin light chain 6B (MYL6B_MOUSE)	26186.3	6520.78	6040.84	3580.01	4029.95	34957.5	38071.1	6423.04	5284.92	7282.19	7802.26	61696.8	2.7121	27009.4	16679.4	11325.6	25466.6	12274.2	12689.7	29342.7	16626.2	15035.4	15218.1	25466.6	7894.26	2.7121	28501.5	6007.04	5375.36	2765.44	3481.62	27512	34326.6	5420.66	3915.76	5764.98	6238.79	28915.4	24637.3	17488.6	10884.3	25466.6	13940.9	11975.2	32628.6
Q9EQP2	3	2	0.169864	EH domain-containing protein 4 (EHD4_MOUSE)	49927.1	34974.3	41821.2	39417	45241.4	51013.3	48455.9	50087.9	29350.1	27865.7	54918.7	39689.2	0.201147	34413.6	32243.4	39333.4	35643.7	28042.9	59880.1	50943.8	38747.3	29957.5	32994.8	35643.7	34931.4	0.201147	54341.3	32218.8	37214.1	30448.3	39085.6	40148.1	43690	42271.2	21746.5	22060.1	43913.7	18601.1	31391.2	33807.8	37800.9	35643.7	31850.8	56508.4	56648.6
Q9D8S9	2	2	0.17106	BolA-like protein 1 (BOLA1_MOUSE)	53766.1	40961	46496.4	32243.6	25414.3	38821.3	40568.8	28560.6	48116.4	43276.2	28890.1	64317	0.278576	57126.1	41489.4	61155.7	45375.9	32960.9	49307.7	37461.1	59879.3	46476	49372.1	45375.9	32397.9	0.278576	58519.7	37733.9	41374.2	24907.1	21956.3	30552.8	36578.6	24103.4	35651	34259.8	23100.9	30143.4	52109	43502.3	58773	45375.9	37436.6	46531.3	41656.1
P97823	2	2	0.172293	Acyl-protein thioesterase 1 (LYPA1_MOUSE)	96404.4	118771	102904	107885	92740.5	110984	101007	100464	95844.5	105561	96428	74988.9	0.107737	92867.4	92040.2	102493	97226.6	83493.1	69487	103839	96518.6	87109.4	94312.3	97226.6	109769	0.107737	104928	109413	91567.6	83337.4	80121.8	87345.6	91072.4	84785.5	71014.2	83568.2	77105.1	35145	84711.3	96505.8	98499.4	97226.6	94830.5	65574.4	115468
Q62093	3	3	0.17357	Serine/arginine-rich splicing factor 2 (SRSF2_MOUSE)	120533	78458.1	66958.6	77213.5	59396.2	107684	106785	63487.8	75036.5	72521.3	58503.2	27203.7	0.345713	87199	83052.5	102719	94769.8	74485.2	52745.1	106769	80501.9	86404.6	91318.7	94769.8	82860.7	0.345713	131190	72276.7	59582.2	59644.9	51314.5	84748.8	96282.2	53580	55597	57411.9	46779.9	12749.5	79540.7	87082	98717.3	94769.8	84599.4	49775.2	118726
Q99LX0	20	19	0.17382	Protein DJ-1 (PARK7_MOUSE)	1.60054e+07	1.5034e+07	1.37661e+07	1.33363e+07	1.24488e+07	1.0452e+07	1.01179e+07	1.19947e+07	1.32768e+07	1.37792e+07	1.23242e+07	6.4531e+06	0.195962	1.48791e+07	1.08657e+07	1.45832e+07	1.35313e+07	1.09639e+07	1.60728e+07	1.51645e+07	1.41465e+07	1.14183e+07	1.43809e+07	1.35313e+07	1.42365e+07	0.195962	1.74205e+07	1.38495e+07	1.22496e+07	1.03019e+07	1.0755e+07	8.22581e+06	9.12271e+06	1.01228e+07	9.83721e+06	1.09084e+07	9.85458e+06	3.02437e+06	1.35723e+07	1.13929e+07	1.40151e+07	1.35313e+07	1.24526e+07	1.51678e+07	1.68627e+07
P39054	3	3	0.174403	Dynamin-2 (DYN2_MOUSE)	44363.8	15893.2	17940.7	13048.5	28233.5	35172.1	41228.2	30117.1	15103.5	13355.2	27018.3	45540.3	0.443699	36995.4	21695.3	25244.2	37100.9	29910.8	55516.4	39272.2	30259.8	23435.9	32323.8	37100.9	18738	0.443699	48286.1	14641	15964.3	10079.5	24391.9	27680.8	37173.2	25417	11190.7	10572.7	21604.2	21343.3	33746.3	22747.9	24260.6	37100.9	33972.4	52390.5	43670
P62137	7	2	0.174617	Serine/threonine-protein phosphatase PP1-alpha catalytic subunit (PP1A_MOUSE)	76492	75782.4	68517.2	62393	51947.9	63912.4	70055.3	51636.2	57473.9	63609.3	49902.7	99427.6	0.216937	60670.9	54460.7	83376.7	63079.2	62323	106612	81184.7	89871.4	62305.3	92594.4	63079.2	71511.6	0.216937	83254.8	69811.8	60969.1	48196.5	44879.6	50299.8	63164.9	43577.9	42584.3	50356.7	39902.9	46598.7	55342.5	57103	80128.2	63079.2	70785.7	100609	90276
Q6NT99	2	2	0.174751	Dual specificity protein phosphatase 23 (DUS23_MOUSE)	13296.4	13093.1	20297.7	17781	18208.3	19553.9	18733.9	20649.2	20262.5	24318.8	22517.5	30568.3	0.234526	13572.5	17637.7	34128.6	23376.4	15936.5	15810	17497.4	29202.6	29545.9	42894.4	23376.4	33792.7	0.234526	14471.9	12061.6	18061.6	13735.2	15730.8	15389.1	16891.3	17426.7	15013.2	19252.1	18005.3	14326.4	12380.4	18493.5	32798.9	23376.4	18100.5	14919.8	19456.8
P47757	15	13	0.174862	F-actin-capping protein subunit beta (CAPZB_MOUSE)	3.23175e+06	4.31668e+06	4.07437e+06	4.30809e+06	3.80689e+06	2.5731e+06	2.68525e+06	3.63393e+06	4.40133e+06	4.55453e+06	3.66404e+06	2.271e+06	0.207769	3.0444e+06	3.33569e+06	3.12504e+06	2.9817e+06	3.11747e+06	2.93895e+06	3.14065e+06	3.1441e+06	3.48855e+06	3.22987e+06	2.9817e+06	4.04125e+06	0.207769	3.51748e+06	3.97659e+06	3.62552e+06	3.32785e+06	3.28891e+06	2.02506e+06	2.42114e+06	3.06682e+06	3.26108e+06	3.60561e+06	2.92982e+06	1.06435e+06	2.77703e+06	3.49753e+06	3.00329e+06	2.9817e+06	3.54079e+06	2.77347e+06	3.49235e+06
P46638	5	5	0.17692	Ras-related protein Rab-11B (RB11B_MOUSE)	382726	272077	271828	219868	272016	282866	269685	279708	233643	232545	297787	270018	0.152121	294240	283147	272114	311948	213953	377764	373366	245900	328565	268982	311948	308667	0.152121	416564	250641	241882	169841	235004	222619	243159	236057	173113	184096	238114	126549	268398	296884	261512	311948	243005	356493	415176
P35283	4	2	0.177159	Ras-related protein Rab-12 (RAB12_MOUSE)	20441.1	15364.6	18083.3	23275.9	21795.5	16681.5	18308.8	30843.2	26863.5	27334.6	28355.7	15011.2	0.257271	17994.1	21804.3	18754.5	22342.8	15556.6	19494.9	20227.1	19294.6	17661.4	20380.3	22342.8	13102.2	0.257271	22248.4	14154	16091.2	17979.8	18829.9	13128.5	16508	26029.8	19904	21639.6	22673.6	7035.3	16413.7	22862.2	18023.8	22342.8	17669	18397.2	22492.2
P17751	37	36	0.178383	Triosephosphate isomerase (TPIS_MOUSE)	9.36598e+07	1.15715e+08	1.0768e+08	1.02586e+08	9.46854e+07	7.85936e+07	8.19697e+07	9.46809e+07	9.84507e+07	1.06695e+08	9.61629e+07	9.13755e+07	0.109924	8.83232e+07	7.57753e+07	9.74144e+07	8.55013e+07	8.04169e+07	9.67424e+07	9.10344e+07	9.93278e+07	6.98632e+07	1.04946e+08	8.55013e+07	1.11814e+08	0.109924	1.0194e+08	1.06598e+08	9.58173e+07	7.92445e+07	8.18021e+07	6.1854e+07	7.39075e+07	7.99051e+07	7.29453e+07	8.44658e+07	7.68931e+07	4.28249e+07	8.05662e+07	7.94518e+07	9.3619e+07	8.55013e+07	9.13366e+07	9.12952e+07	1.01229e+08
P17563	5	5	0.178724	Selenium-binding protein 1 (SBP1_MOUSE)	106527	154532	160132	42228.5	57768.8	118425	126381	54779.3	34469.3	37441	59395.9	145377	0.584589	80795.2	27418.5	38328.5	67253.7	27707.9	103948	112093	49924.9	32880.8	41134	67253.7	142337	0.584589	115945	142358	142492	32620.1	49908.5	93202.1	113951	46230.5	25539.4	29640.4	47493.8	68133.6	73699.4	28748.8	36835.2	67253.7	31470.3	98095.4	124646
Q3UMR5	2	2	0.180317	Calcium uniporter protein, mitochondrial (MCU_MOUSE)	55216	19883.2	17947.5	15538.7	21858.6	42229.3	51810.5	23500.2	13348.8	6443.5	19671.3	63229.3	0.897795	31426.4	29551.9	34656	38955.5	28426	54641.8	45993.5	29569.7	27846.8	29059.7	38955.5	15468.7	0.897795	60097.8	18316.7	15970.3	12003.1	18884.4	33234.9	46714.6	19832.8	9890.58	5101.03	15729.5	29633.6	28666.4	30985.7	33305.7	38955.5	32286	51565.1	51144
P58281	3	3	0.181727	Dynamin-like 120 kDa protein, mitochondrial (OPA1_MOUSE)	71530.3	59379.7	55401.7	66595.3	73283.5	68721.5	67850.4	64832.1	64309.9	64351.1	72127.5	82205.8	0.103189	52903.5	61400.8	68118.2	62929.8	63480	75301.2	57624.5	67448.9	63093.7	68363.9	62929.8	63450.9	0.103189	77854.4	54701.4	49298.5	51442.7	63312.2	54084.6	61176.9	54714.5	47649.2	50943.9	57674.1	38527.3	48257.2	64379.9	65464.2	62929.8	72099.9	71061.3	64077.4
Q9D8B3	2	2	0.185408	Charged multivesicular body protein 4b (CHM4B_MOUSE)	71513.2	63567	69064.9	67970.6	37380.3	86371.3	76652.6	42763.7	50534.4	72301.5	48303	137812	0.383613	84969.4	56151.2	104926	77755.9	62429.2	60345.2	65542.6	101036	73936.9	117359	77755.9	62074.8	0.383613	77835.9	58558.8	61456.4	52505	32294.1	67975.2	69113.4	36090	37442.5	57237.8	38623.7	64588.1	77506.9	58875.5	100838	77755.9	70906.4	56947.4	72882.3
O88685	9	9	0.186154	26S protease regulatory subunit 6A (PRS6A_MOUSE)	319675	432366	417246	348304	233599	342906	372339	240566	348535	319583	268267	323861	0.185521	349836	345942	382171	337673	354701	307386	299340	383519	338041	402584	337673	446899	0.185521	347938	398302	371281	269053	201815	269871	335717	203024	258241	252999	214510	151783	319112	362727	367281	337673	402865	290078	332861
Q61292	16	16	0.186658	Laminin subunit beta-2 (LAMB2_MOUSE)	383518	203875	225791	179809	426189	432468	405577	433000	216407	211364	452686	619420	0.3499	397467	960301	274009	387313	934475	422638	350445	253290	1.14071e+06	265614	387313	213757	0.3499	417426	187812	200917	138897	368199	340357	365686	365427	160343	167328	361973	290303	362559	1.00689e+06	263334	387313	1.06137e+06	398840	389689
Q9CR16	2	2	0.187837	Peptidyl-prolyl cis-trans isomerase D (PPID_MOUSE)	35033.9	46321.1	36674.4	34739.3	23243.2	38643.1	38745.4	25150.7	46327.3	38148.8	29378.6	72767.6	0.343796	39468	36140.4	51559.7	40639.8	32485.6	51935.1	34288.8	44201.5	44185.4	47611.7	40639.8	52065.2	0.343796	38131.3	42671.7	32634.2	26834.9	20080.6	30412.6	34934.5	21225.7	34325.4	30200.7	23491.5	34103.9	36001.7	37893.9	49550.8	40639.8	36896.8	49010.8	38128.6
Q8BKC5	4	4	0.188794	Importin-5 (IPO5_MOUSE)	100425	86122	62705.3	60123.2	76020.7	89891.3	101998	69051.8	52395.1	52624	66307.1	656871	2.33029	73242.5	40744.7	56960.4	93244.3	37960.4	172230	89742.1	45791.9	34207.1	49664.5	93244.3	57812	2.33029	109304	79336.8	55797.5	46443.1	65676.9	70745.5	91965.8	58275.6	38821.2	41660	53020	307855	66810	42721.6	54741.1	93244.3	43114.9	162532	99791.7
Q1XH17	26	26	0.18991	Tripartite motif-containing protein 72 (TRI72_MOUSE)	6.24685e+06	6.46606e+06	6.03395e+06	5.26804e+06	5.08197e+06	5.74877e+06	6.04624e+06	5.15111e+06	5.61117e+06	5.38977e+06	5.19893e+06	4.69169e+06	0.0977877	5.88507e+06	4.82636e+06	6.24525e+06	5.51567e+06	5.47068e+06	6.45863e+06	6.4033e+06	6.62777e+06	4.77917e+06	7.30944e+06	5.51567e+06	6.51789e+06	0.0977877	6.79915e+06	5.95663e+06	5.36923e+06	4.06939e+06	4.39049e+06	4.52435e+06	5.45155e+06	4.34723e+06	4.15749e+06	4.26684e+06	4.15713e+06	2.19885e+06	5.36821e+06	5.06052e+06	6.00192e+06	5.51567e+06	6.21353e+06	6.09497e+06	7.12036e+06
Q9D0M3	17	16	0.191889	Cytochrome c1, heme protein, mitochondrial (CY1_MOUSE)	6.44283e+06	4.80865e+06	4.74058e+06	5.86615e+06	6.54493e+06	7.39517e+06	7.65244e+06	6.11158e+06	5.86886e+06	5.77512e+06	7.08176e+06	8.39627e+06	0.175549	6.03768e+06	5.74942e+06	5.75623e+06	5.81416e+06	5.81947e+06	6.8527e+06	6.29954e+06	5.75061e+06	5.89702e+06	5.86981e+06	5.81416e+06	4.71004e+06	0.175549	7.01246e+06	4.4298e+06	4.21834e+06	4.5314e+06	5.65439e+06	5.82009e+06	6.89978e+06	5.15781e+06	4.34843e+06	4.5719e+06	5.66266e+06	3.93507e+06	5.50742e+06	6.02837e+06	5.53196e+06	5.81416e+06	6.60969e+06	6.46685e+06	7.00499e+06
P27773	16	15	0.192142	Protein disulfide-isomerase A3 (PDIA3_MOUSE)	639106	627963	621080	493671	410018	566471	571050	401680	507049	518239	425528	758076	0.197252	516698	542572	675451	515571	539123	675899	556841	691739	557697	675463	515571	609255	0.197252	695611	578489	552660	381344	354229	445819	514884	338994	375689	410266	340258	355287	471319	568896	649134	515571	612330	637841	619198
P09671	7	6	0.194077	Superoxide dismutase [Mn], mitochondrial (SODM_MOUSE)	1.64726e+06	1.49905e+06	1.50135e+06	1.6426e+06	1.69243e+06	1.85899e+06	1.95959e+06	1.86491e+06	1.71862e+06	1.64397e+06	1.86523e+06	2.17576e+06	0.11533	1.54809e+06	1.42992e+06	1.84101e+06	1.58401e+06	1.57261e+06	1.73027e+06	1.62048e+06	1.80993e+06	1.46861e+06	2.05905e+06	1.58401e+06	1.61935e+06	0.11533	1.7929e+06	1.38095e+06	1.33596e+06	1.26886e+06	1.46215e+06	1.46304e+06	1.76685e+06	1.57387e+06	1.27338e+06	1.30146e+06	1.49146e+06	1.01971e+06	1.41213e+06	1.4993e+06	1.76928e+06	1.58401e+06	1.78615e+06	1.63284e+06	1.80194e+06
P23927	12	10	0.194348	Alpha-crystallin B chain (CRYAB_MOUSE)	3.89363e+06	1.44612e+06	1.41707e+06	1.26612e+06	1.50612e+06	4.26486e+06	4.44455e+06	1.52886e+06	1.22177e+06	1.19887e+06	1.60715e+06	4.57425e+06	0.948318	3.33683e+06	2.02898e+06	2.49801e+06	3.1181e+06	2.09281e+06	3.47166e+06	3.6435e+06	2.4454e+06	2.03609e+06	2.74718e+06	3.1181e+06	1.4553e+06	0.948318	4.23788e+06	1.33219e+06	1.26096e+06	978032	1.30119e+06	3.35649e+06	4.0074e+06	1.29027e+06	905248	949090	1.2851e+06	2.14381e+06	3.04377e+06	2.12742e+06	2.40069e+06	3.1181e+06	2.37699e+06	3.27619e+06	4.05151e+06
Q9D358	6	6	0.195006	Low molecular weight phosphotyrosine protein phosphatase (PPAC_MOUSE)	602223	1.06605e+06	1.12999e+06	1.01251e+06	695555	887464	896560	677989	1.02787e+06	1.04493e+06	642002	1.17671e+06	0.212655	799988	1.24688e+06	1.43231e+06	808269	1.27688e+06	729952	626091	1.33756e+06	1.36646e+06	1.44191e+06	808269	928476	0.212655	655467	982065	1.0055e+06	782133	600914	698444	808378	572183	761582	827225	513353	551485	729729	1.30738e+06	1.37651e+06	808269	1.45027e+06	688851	696203
Q70KF4	24	24	0.195775	Cardiomyopathy-associated protein 5 (CMYA5_MOUSE)	658055	889498	813969	927785	663351	585069	598741	720691	926614	883613	676460	1.18416e+06	0.229717	809570	861233	891132	790073	882240	805399	699179	922638	976643	890936	790073	919803	0.229717	716235	819419	724300	716683	573092	460456	539851	608221	686558	699516	540906	554980	738470	903018	856412	790073	1.00204e+06	760050	777475
Q8BUV3	2	2	0.200243	Gephyrin (GEPH_MOUSE)	59226.6	73849.5	79501.3	69099.3	55058.5	63295.7	78003.5	54780.6	75046.4	76593.8	95148.5	91851.4	0.175708	77757.6	60203.5	73193.1	70601.5	76552.1	95114.6	75036	83620	75302.5	91336.4	70601.5	94031.5	0.175708	64462.9	68031.3	70743.2	53376.9	47567	49814.4	70331.4	46231.6	55604.3	60635.8	76082	43047.9	70928.5	63124.4	70341.4	70601.5	86947	89759.1	83438.8
Q9DB27	3	3	0.200712	Malignant T-cell-amplified sequence 1 (MCTS1_MOUSE)	59185	68127.4	75367.2	51737	46148.9	46340.9	52718.9	58120.7	59788.8	53318.7	56852.9	36496.9	0.18591	32402.7	67521.2	84726.3	49462.7	50706.2	63744.7	65204.8	73939.4	63083.3	78461.9	49462.7	96547.1	0.18591	64417.7	62760	67064.5	39965.1	39869.7	36470.8	47533.6	49050.5	44299.4	42210.1	45460.3	17104.9	29556.9	70797.2	81425.2	49462.7	57591.5	60155.4	72506.7
Q9R0Y5	30	27	0.203174	Adenylate kinase isoenzyme 1 (KAD1_MOUSE)	3.1633e+07	6.15333e+07	5.48351e+07	5.47367e+07	3.89866e+07	3.90316e+07	3.95051e+07	3.95689e+07	5.21514e+07	5.27384e+07	3.92298e+07	3.22737e+07	0.250632	3.85575e+07	3.81651e+07	4.82341e+07	3.47192e+07	4.13605e+07	2.75817e+07	2.78831e+07	4.83184e+07	3.2605e+07	4.88572e+07	3.47192e+07	5.50599e+07	0.250632	3.44297e+07	5.66854e+07	4.87943e+07	4.22823e+07	3.36819e+07	3.07183e+07	3.56196e+07	3.33938e+07	3.86407e+07	4.17506e+07	3.13686e+07	1.51257e+07	3.51712e+07	4.00168e+07	4.63548e+07	3.47192e+07	4.69768e+07	2.60286e+07	3.10055e+07
Q9D7G0	3	3	0.203442	Ribose-phosphate pyrophosphokinase 1 (PRPS1_MOUSE)	54858.7	62498.4	63260.7	41144.9	45145.1	44264.4	46489.4	46125.3	44087.8	54814.3	56842.5	111722	0.376918	51805.3	33872.3	53179.7	46114.6	28080.4	71425	41652.7	49737.4	42290.4	53483.5	46114.6	59339	0.376918	59708.9	57574.4	56291.7	31783.1	39002.4	34836.6	41916.9	38927	32666.1	43394.1	45452	52360.8	47255.5	35515.7	51107.7	46114.6	31893.5	67403.3	46317.1
P61089	5	4	0.204115	Ubiquitin-conjugating enzyme E2 N (UBE2N_MOUSE)	385053	313616	296072	276956	302139	296469	286627	294932	269619	289977	301592	406797	0.141828	294323	279524	418365	335293	263888	329114	343341	404410	291283	390317	335293	323748	0.141828	419096	288908	263456	213939	261029	233325	258436	248905	199770	229562	241157	190653	268474	293085	402065	335293	299721	310583	381790
Q8R429	148	95	0.205456	Sarcoplasmic/endoplasmic reticulum calcium ATPase 1 (AT2A1_MOUSE)	5.03576e+08	6.9797e+08	6.38898e+08	6.10522e+08	5.80102e+08	4.54424e+08	4.70672e+08	5.87109e+08	6.05651e+08	5.98009e+08	5.74722e+08	4.39363e+08	0.136122	5.50599e+08	4.95113e+08	5.60665e+08	5.08314e+08	5.05566e+08	5.03742e+08	4.72571e+08	5.55149e+08	4.61225e+08	5.62299e+08	5.08314e+08	6.23363e+08	0.136122	5.48098e+08	6.4298e+08	5.68515e+08	4.71608e+08	5.0117e+08	3.57637e+08	4.24378e+08	4.95485e+08	4.48746e+08	4.73417e+08	4.59555e+08	2.05916e+08	5.02242e+08	5.19135e+08	5.3882e+08	5.08314e+08	5.74216e+08	4.75378e+08	5.25491e+08
Q9Z1T2	5	5	0.206895	Thrombospondin-4 (TSP4_MOUSE)	291741	180856	168221	201429	87510.2	443916	451765	99999.8	192460	224371	96153.3	551387	0.782501	356271	330020	167737	349708	354098	288501	292852	173433	423005	174255	349708	187343	0.782501	317534	166607	149689	155597	75603.1	349367	407331	84393.9	142600	177624	76885.4	258418	324981	346031	161202	349708	402180	272257	325647
Q99KI0	64	64	0.207657	Aconitate hydratase, mitochondrial (ACON_MOUSE)	5.39146e+07	4.29912e+07	4.07475e+07	4.75423e+07	4.91746e+07	5.01327e+07	4.93378e+07	4.88102e+07	4.65608e+07	4.69659e+07	4.99225e+07	5.07049e+07	0.0715991	5.00032e+07	4.80619e+07	5.39204e+07	4.74269e+07	4.75313e+07	5.21245e+07	5.00766e+07	5.3334e+07	5.03544e+07	5.72619e+07	4.74269e+07	4.28808e+07	0.0715991	5.86813e+07	3.96041e+07	3.62586e+07	3.67249e+07	4.24836e+07	3.9455e+07	4.44851e+07	4.1193e+07	3.44984e+07	3.71808e+07	3.99187e+07	2.37638e+07	4.56116e+07	5.03938e+07	5.18195e+07	4.74269e+07	5.39855e+07	4.91895e+07	5.56843e+07
O88544	2	2	0.207786	COP9 signalosome complex subunit 4 (CSN4_MOUSE)	80532.9	92169.2	88265	85652.9	64096.9	75025.1	76118.8	70791.4	81139.3	81772.7	63524.7	90341.2	0.11793	83308.7	51727.9	86767.5	66732.4	64323.1	81051.6	70881.5	83606.1	58162.2	95777.4	66732.4	72505.4	0.11793	87653	84907.6	78541.4	66164	55375.6	59045.6	68632.1	59743.8	60118.7	64735.7	50795.2	42340.1	75992.1	54237.7	83386.9	66732.4	73057.5	76487.9	78819
Q9CQN1	7	4	0.209646	Heat shock protein 75 kDa, mitochondrial (TRAP1_MOUSE)	99034.2	59601.5	62292.7	50373	91809.3	91080.2	109319	87227.7	62316	72850.5	68581.4	82679.2	0.232689	64480.8	51416.6	68923.6	66924.4	47453.2	98195.7	111300	66928.8	48520.1	73932.3	66924.4	62929	0.232689	107790	54905.8	55430.3	38911.4	79317.3	71681.2	98566.8	73615	46171.9	57672.5	54838.6	38749.2	58817.7	53911.2	66238.3	66924.4	53896.8	92666.6	123764
Q99LF4	4	4	0.210416	tRNA-splicing ligase RtcB homolog (RTCB_MOUSE)	75390.2	59923.9	59811.9	51505.4	52810.5	49634.9	54083.7	64408.8	56053.9	47467.9	57291.9	23246.9	0.223333	51994	52397.4	58382.6	63114.6	51140.8	65631.2	74723.3	63648.6	45004.9	68732.9	63114.6	60164.1	0.223333	82055.7	55202.7	53222.8	39786.2	45624.9	39063.2	48764.3	54357.2	41532.1	37578.2	45811.3	10895.1	47427.6	54939.6	56107.9	63114.6	58085.2	61935.7	83091
Q921G7	14	14	0.214426	Electron transfer flavoprotein-ubiquinone oxidoreductase, mitochondrial (ETFD_MOUSE)	1.59202e+06	917900	907203	1.16905e+06	1.678e+06	1.54702e+06	1.49191e+06	1.56481e+06	1.23727e+06	1.2259e+06	1.70367e+06	1.82507e+06	0.201327	1.42138e+06	1.05462e+06	1.18887e+06	1.38906e+06	1.01311e+06	1.44846e+06	1.51055e+06	1.1319e+06	1.26441e+06	1.20721e+06	1.38906e+06	980600	0.201327	1.73277e+06	845583	807262	903052	1.44969e+06	1.21753e+06	1.34517e+06	1.32061e+06	916732	970491	1.36228e+06	855355	1.29655e+06	1.10579e+06	1.14255e+06	1.38906e+06	1.15068e+06	1.3669e+06	1.67971e+06
Q99L47	2	2	0.215095	Hsc70-interacting protein (F10A1_MOUSE)	198460	119652	106100	101370	104303	115109	125405	118202	103097	118626	124214	117359	0.218716	135685	103253	134082	133654	104694	183568	177274	118284	115279	116171	133654	136765	0.218716	216006	110226	94412	78305.3	90110.8	90592.4	113070	99755.7	76387.5	93911.3	99322.9	55002.7	123769	108262	128858	133654	118910	173232	197126
Q9R1P4	3	3	0.216483	Proteasome subunit alpha type-1 (PSA1_MOUSE)	54035.7	124400	128953	120087	60018.8	74863.3	55597.9	27849.3	78887.1	87664.8	50268.5	119572	0.444746	74420.9	113507	125750	68703.1	112880	77725.1	39867.3	110608	120348	139666	68703.1	128284	0.444746	58813.1	114599	114747	92763.1	51852.4	58918.3	50129.5	23503.2	58450	69400.3	40195.4	56039.8	67884.9	119014	120851	68703.1	128208	73348.6	44331.7
P08122	3	3	0.216531	Collagen alpha-2(IV) chain (CO4A2_MOUSE)	176290	55855.8	75652.5	37888.8	148000	154702	144611	163854	41466.4	44970.6	134683	197790	0.422152	186021	256955	54306	170095	266057	168178	158537	59695.6	289830	55514.7	170095	75428.1	0.422152	191876	51455.2	67318.3	29267.8	127863	121752	130388	138283	30723.8	35601.2	107694	92698.2	169684	269421	52190.1	170095	302185	158709	176291
P40124	2	2	0.216641	Adenylyl cyclase-associated protein 1 (CAP1_MOUSE)	22468.8	21234.5	22307.8	11869	9466.74	24220.9	22393.1	11325.7	16066.6	20695.4	14661	38006.7	0.368117	11216.9	18931.7	24152.4	15943.8	15025.8	77163.3	28206.7	32364	22578.7	31599.1	15943.8	22586.4	0.368117	24455.3	19561.5	19850.3	9168.39	8178.65	19062.1	20190.6	9558.22	11904.3	16383.6	11723.1	17812.5	10231.8	19850.2	23211.3	15943.8	17066.1	72818.5	31365.4
Q9R1P1	2	2	0.217942	Proteasome subunit beta type-3 (PSB3_MOUSE)	56286.7	77602.4	51860.7	56706.8	42020.2	78048.3	77279.3	47912.8	67744.3	66516.8	57177.4	130400	0.374231	59990.2	70159.3	93379.2	64081.5	67114.3	72338.6	60627	89348.1	77287.5	77456.4	64081.5	90160	0.374231	61263.2	71488.5	46147.6	43804.1	36302.7	61424.9	69678.4	40435.6	50193.9	52658.3	45719.8	61114.4	54721.5	73563.3	89741	64081.5	76227.7	68265.4	67416.1
Q8K4Z3	3	3	0.223098	NAD(P)H-hydrate epimerase (NNRE_MOUSE)	208640	202465	178267	188851	213057	321778	297251	194766	211251	183873	211145	325865	0.25713	248091	198991	286204	236331	206641	249837	228835	315669	214516	352994	236331	225141	0.25713	227086	186514	158629	145881	184068	253243	268015	164371	156523	145564	168834	152723	226302	208646	275053	236331	234700	235770	254461
P47963	3	3	0.224509	60S ribosomal protein L13 (RL13_MOUSE)	142495	176705	174723	110862	112037	151639	135021	104470	103872	120500	101415	142161	0.209607	115683	149151	155590	106283	140600	154888	148563	150768	170897	143779	106283	181703	0.209607	155093	162783	155474	85636.8	96792.6	119341	121741	88166.4	76962.4	95394.3	81092.6	66626.6	105523	156388	149528	106283	159691	146166	165200
Q9CRD0	2	2	0.224581	OCIA domain-containing protein 1 (OCAD1_MOUSE)	51981.1	68658.2	62873.2	95136.7	97502.6	88604.8	80572.3	82920.9	85682.3	109973	94227.8	31749.8	0.259839	68913.3	74955.1	71938.1	74302.5	61670	30901	45822.5	67215	77640.7	70094.8	74302.5	79226	0.259839	56576.9	63249	55946.8	73489.9	84235.9	69733	72647.5	69980.4	63484.7	87060.8	75345.8	14880.1	62860.9	78591.7	69135.3	74302.5	70044.1	29161.1	50953.8
Q99KB8	2	2	0.224801	Hydroxyacylglutathione hydrolase, mitochondrial (GLO2_MOUSE)	116874	96114.9	91124.7	103467	92960.6	129314	118409	106069	102464	112501	106907	188020	0.243326	88440.2	83715.2	109626	95799	67829.1	111554	120341	113859	121811	113575	95799	111927	0.243326	127207	88542.4	81086.1	79924.7	80311.9	101772	106763	89515.8	75918.8	89061.8	85483.9	88119.2	80672.9	87776.9	105355	95799	77039.6	105273	133817
P35564	7	7	0.225767	Calnexin (CALX_MOUSE)	461079	419183	463278	338376	212857	421894	445236	260421	291614	351710	235666	309037	0.261153	310480	371455	519861	289655	388426	379921	421695	511198	343576	444253	289655	410166	0.261153	501844	386157	412241	261384	183895	332036	401444	219780	216066	278433	188441	144836	283212	389477	499606	289655	441170	358529	468918
P27573	3	3	0.226853	Myelin protein P0 (MYP0_MOUSE)	321975	126602	130906	272477	301910	640435	592205	309666	295462	314778	324545	403951	0.489715	472306	508265	484372	450307	496081	200780	305194	447226	612216	475572	450307	121352	0.489715	350441	116628	116485	210479	260831	504030	533958	261340	218917	249195	259510	189319	430825	532924	465500	450307	563443	189475	339371
P47934	13	12	0.227966	Carnitine O-acetyltransferase (CACP_MOUSE)	730747	469978	449621	558692	672090	869620	831061	673666	545169	535046	696913	1.13504e+06	0.290359	545017	490405	625238	593636	503176	809169	718737	588442	553592	647713	593636	464466	0.290359	795354	432951	400089	431571	580642	684401	749321	568534	403933	423572	557261	531960	497151	514198	600878	593636	571501	763608	799223
Q9CR61	6	6	0.230261	NADH dehydrogenase [ubiquinone] 1 beta subcomplex subunit 7 (NDUB7_MOUSE)	957577	913231	879784	1.07715e+06	1.13273e+06	1.30183e+06	1.21169e+06	1.09167e+06	1.04153e+06	1.0769e+06	1.17258e+06	1.32783e+06	0.130307	887672	1.17975e+06	1.11062e+06	960209	1.15128e+06	833450	900055	1.05767e+06	1.26608e+06	1.1249e+06	960209	913596	0.130307	1.04224e+06	841281	782864	832064	978609	1.02456e+06	1.09251e+06	921307	771703	852530	937613	622313	809712	1.23699e+06	1.06735e+06	960209	1.30761e+06	786521	1.00085e+06
Q60668	2	2	0.231819	Heterogeneous nuclear ribonucleoprotein D0 (HNRPD_MOUSE)	85490.4	82808.4	82540.7	66399.4	63233.9	82794.8	83833.5	60109.2	60699.9	62616	55532.5	33127.3	0.243796	83427.3	70029.4	91487	81989.2	68172.8	52986	81988.7	83934.5	67464.2	72785.6	81989.2	61696.2	0.243796	93048.7	76284.3	73447.8	51291.3	54630	65160.4	75588	50728.6	44974.5	49570.3	44404.5	15525.7	76100.3	73427.1	87922.5	81989.2	77429.9	50002.5	91170
A2AUC9	24	20	0.232246	Kelch-like protein 41 (KLH41_MOUSE)	3.23699e+06	4.72205e+06	4.49652e+06	4.03699e+06	3.69578e+06	3.79251e+06	3.76138e+06	3.68221e+06	4.08096e+06	3.9426e+06	3.68258e+06	3.92429e+06	0.101493	3.47783e+06	3.4195e+06	4.4108e+06	3.26657e+06	3.69815e+06	3.06843e+06	3.1209e+06	4.39391e+06	3.30722e+06	4.43429e+06	3.26657e+06	4.54726e+06	0.101493	3.52318e+06	4.35002e+06	4.00116e+06	3.11844e+06	3.19291e+06	2.98475e+06	3.39142e+06	3.10757e+06	3.02371e+06	3.12118e+06	2.94464e+06	1.8392e+06	3.17239e+06	3.5854e+06	4.23895e+06	3.26657e+06	4.20031e+06	2.89566e+06	3.47039e+06
Q9CQH3	2	2	0.233935	NADH dehydrogenase [ubiquinone] 1 beta subcomplex subunit 5, mitochondrial (NDUB5_MOUSE)	545799	461051	412177	544557	443980	625665	575119	442170	516320	550697	458038	274575	0.18994	523467	597890	602568	483073	525248	436776	480849	527802	675078	550484	483073	437077	0.18994	594055	424727	366770	420652	383570	492406	518553	373165	382558	435962	366253	128685	477493	626899	579091	483073	596571	412183	534695
Q60936	13	13	0.236081	Chaperone activity of bc1 complex-like, mitochondrial (ADCK3_MOUSE)	924902	611671	548640	689393	737093	1.20649e+06	1.19804e+06	708541	701114	750225	647644	1.45223e+06	0.394781	990480	930493	983348	934967	1.02672e+06	806747	836850	986106	933382	1.09282e+06	934967	610708	0.394781	1.00667e+06	563480	488200	532533	636800	949519	1.08021e+06	597967	519478	593919	517864	680614	903491	975638	945035	934967	1.16614e+06	761322	930562
Q9DB15	4	4	0.237159	39S ribosomal protein L12, mitochondrial (RM12_MOUSE)	177806	71860.1	57386.1	87879	85704.6	151397	138274	78130.7	100122	110189	101532	222536	0.481568	167380	111585	98460.7	147698	113697	186817	149091	107464	128205	126256	147698	73816.3	0.481568	193526	66198.6	51064.3	67883.6	74043.2	119151	124674	65937.7	74183.8	87231.7	81186.7	104296	152679	116998	94624.5	147698	129135	176298	165786
P62962	8	8	0.238479	Profilin-1 (PROF1_MOUSE)	861554	824486	686100	714810	552418	783631	759677	558305	722429	644656	544128	654396	0.151355	669046	599738	888114	682021	629256	832735	842305	832056	612345	1.00442e+06	682021	735398	0.151355	937726	759528	610517	552167	477254	616727	684958	471176	535271	510345	435092	306695	610287	628836	853512	682021	714701	785846	936629
P31786	4	4	0.239344	Acyl-CoA-binding protein (ACBP_MOUSE)	2.34166e+06	1.9706e+06	2.12028e+06	1.84905e+06	2.01554e+06	2.55569e+06	2.49817e+06	1.93316e+06	1.95149e+06	1.89388e+06	1.75178e+06	3.69058e+06	0.266295	1.93837e+06	2.27919e+06	3.2444e+06	1.78675e+06	2.22659e+06	2.87807e+06	2.63999e+06	3.00452e+06	2.33879e+06	3.06883e+06	1.78675e+06	2.19861e+06	0.266295	2.54869e+06	1.81534e+06	1.8867e+06	1.42833e+06	1.7413e+06	2.01136e+06	2.25246e+06	1.63147e+06	1.44592e+06	1.4993e+06	1.40075e+06	1.72966e+06	1.76813e+06	2.38978e+06	3.11799e+06	1.78675e+06	2.52893e+06	2.71602e+06	2.93562e+06
Q9DBP5	4	3	0.240574	UMP-CMP kinase (KCY_MOUSE)	38244	72226.3	64411.8	66320.8	30833.6	61258.4	70516.2	34089.6	67144.1	69969	24955.4	29613.9	0.301082	45313.5	60666.6	89965.2	43118.8	73990.5	39583.1	42409.8	90354.8	43975.3	110132	43118.8	73736.2	0.301082	41625.2	66535.9	57316	51230.6	26638.3	48211.1	63580.5	28769.6	49749.2	55391.3	19954.7	13879.1	41333.8	63610	86460	43118.8	84037.6	37354.3	47159
P47754	17	14	0.240611	F-actin-capping protein subunit alpha-2 (CAZA2_MOUSE)	3.83014e+06	5.7731e+06	5.74915e+06	6.2382e+06	4.73676e+06	3.19347e+06	3.24417e+06	4.60421e+06	6.15974e+06	5.51704e+06	4.34516e+06	3.38377e+06	0.245143	3.94179e+06	4.32693e+06	4.61794e+06	3.69223e+06	4.32691e+06	3.89256e+06	3.4958e+06	4.16e+06	4.15411e+06	4.41082e+06	3.69223e+06	5.69379e+06	0.245143	4.16877e+06	5.31827e+06	5.11581e+06	4.8188e+06	4.09225e+06	2.5133e+06	2.92509e+06	3.88568e+06	4.56395e+06	4.36759e+06	3.47445e+06	1.58587e+06	3.5956e+06	4.53686e+06	4.43802e+06	3.69223e+06	4.91446e+06	3.67339e+06	3.88727e+06
Q8BMF4	19	19	0.242789	Dihydrolipoyllysine-residue acetyltransferase component of pyruvate dehydrogenase complex, mitochondrial (ODP2_MOUSE)	4.60007e+06	3.33519e+06	3.26985e+06	3.68798e+06	3.50532e+06	4.036e+06	3.93358e+06	3.49102e+06	3.74019e+06	3.69916e+06	3.34723e+06	3.79848e+06	0.100411	3.99889e+06	3.52552e+06	3.71465e+06	4.02946e+06	3.6377e+06	4.6797e+06	4.39524e+06	3.6767e+06	3.41647e+06	4.04853e+06	4.02946e+06	3.45164e+06	0.100411	5.00678e+06	3.07242e+06	2.90963e+06	2.84884e+06	3.02837e+06	3.17638e+06	3.54669e+06	2.94622e+06	2.77122e+06	2.92846e+06	2.67649e+06	1.78023e+06	3.64769e+06	3.69657e+06	3.56992e+06	4.02946e+06	4.13166e+06	4.41621e+06	4.88744e+06
P62267	6	6	0.243066	40S ribosomal protein S23 (RS23_MOUSE)	135509	113854	116646	114900	114820	144028	138953	136628	105135	113751	144607	288522	0.3894	131953	149592	114201	144092	169142	214490	180573	117492	163892	144952	144092	142666	0.3894	147490	104884	103796	88756.1	99196.7	113351	125286	115306	77898.2	90051.3	115630	135221	120364	156850	109751	144092	192110	202413	200794
P62082	4	4	0.243651	40S ribosomal protein S7 (RS7_MOUSE)	287089	414994	411587	341658	333867	373580	431006	264293	333425	330150	262388	412323	0.17628	320529	249149	309764	341728	378632	271533	236307	431301	147013	426012	341728	355270	0.17628	312471	382298	366245	263919	288439	294012	388614	223048	247045	261365	209809	193243	292378	261237	297695	341728	430046	256244	262769
P62835	4	3	0.244879	Ras-related protein Rap-1A (RAP1A_MOUSE)	61484.6	133811	125802	101536	82348	184205	229927	108849	100276	113189	101654	197505	0.451791	100040	107721	162006	90939.5	115586	65604.1	48070.6	151497	97641.8	142728	90939.5	99560.6	0.451791	66920.6	123268	111943	78432.9	71143.3	144972	207313	91862.5	74297.5	89607	81284.1	92564.7	91253.7	112947	155694	90939.5	131281	61910.2	53453.7
O70373	5	5	0.246221	Xin actin-binding repeat-containing protein 1 (XIRP1_MOUSE)	291267	102701	135682	117044	141143	305286	290282	157516	110190	127234	137863	377040	0.68666	240470	194631	185621	235413	139928	287510	278071	190461	220137	195122	235413	132751	0.68666	317018	94609.8	120735	90412.9	121939	240263	261731	132934	81643	100725	110237	176707	219351	204074	178389	235413	158929	271321	309211
Q9WVA4	2	2	0.248627	Transgelin-2 (TAGL2_MOUSE)	88629.2	59256.6	49795.3	27119.6	39883.5	57107.9	73554.1	44180.5	30762.8	31664.8	43665.5	894.313	0.521088	55259.5	42330.1	56860.9	60654.2	45706.4	45070.9	88964.6	47663.9	30835.6	53675.6	60654.2	42647.3	0.521088	96465.1	54588	44309.6	20949	34456.8	44944.6	66319.6	37285.7	22793.2	25067.6	34915.5	419.137	50406.3	44383.9	54645.5	60654.2	51912.9	42533.1	98927.1
Q9CQ62	9	9	0.249713	2,4-dienoyl-CoA reductase, mitochondrial (DECR_MOUSE)	1.71333e+06	1.05548e+06	1.05651e+06	1.22827e+06	1.51534e+06	1.58221e+06	1.61945e+06	1.54532e+06	1.22536e+06	1.21382e+06	1.5263e+06	1.68815e+06	0.158837	1.37108e+06	1.14959e+06	1.11909e+06	1.3866e+06	1.20288e+06	1.66061e+06	1.65133e+06	1.17585e+06	1.28628e+06	1.15921e+06	1.3866e+06	1.07387e+06	0.158837	1.86481e+06	972322	940122	948800	1.30916e+06	1.24522e+06	1.46017e+06	1.30416e+06	907908	960925	1.22045e+06	791183	1.25066e+06	1.20536e+06	1.07548e+06	1.3866e+06	1.36622e+06	1.56711e+06	1.83625e+06
Q3UGR5	3	3	0.249801	Haloacid dehalogenase-like hydrolase domain-containing protein 2 (HDHD2_MOUSE)	83447.4	108337	116422	104098	90698.9	99099.3	109681	94851.5	124816	128905	103981	70971.1	0.159879	83808.2	66392.6	110018	84882.4	99858.1	71972.4	92473.9	120258	57252.5	128130	84882.4	130993	0.159879	90825.2	99801.4	103597	80412	78358	77992.3	98892.9	80049	92480.1	102048	83144.4	33262	76447.7	69613.8	105732	84882.4	113418	67919.9	102829
P10518	5	5	0.250527	Delta-aminolevulinic acid dehydratase (HEM2_MOUSE)	416851	342649	305093	300688	234243	496966	476816	267423	305020	382167	277928	368193	0.25563	356469	330559	457712	319594	394146	339897	381560	483380	314812	498178	319594	349526	0.25563	453705	315653	271483	232272	202371	391118	429918	225690	225999	302545	222235	172560	325162	346597	439878	319594	447667	320758	424289
Q3ULJ0	6	4	0.251675	Glycerol-3-phosphate dehydrogenase 1-like protein (GPD1L_MOUSE)	404961	315058	320234	293498	343973	337647	346531	319236	241662	281931	339060	366148	0.127033	371128	339731	300172	377993	317214	477021	383882	306224	348562	337413	377993	262257	0.127033	440764	290236	284956	226717	297170	265732	312447	269416	179055	223192	271117	171602	338533	356214	288477	377993	360288	450161	426870
P15089	2	2	0.252316	Mast cell carboxypeptidase A (CBPA3_MOUSE)	153331	77983.6	70186.3	33576.6	29661.1	65865.1	71899.5	28846.8	37763.1	31206.2	27171.5	90175.6	0.717764	32526.6	60900.3	68637.9	33437.6	60818.5	156929	150874	70668	69592.7	77094.3	33437.6	91694.7	0.717764	166887	71839.6	62454.3	25936.8	25625.3	51836.6	64827.8	24345	27979.9	24704.5	21726.7	42262.5	29669.9	63855	65963.6	33437.6	69077	148093	167769
O08547	4	4	0.252822	Vesicle-trafficking protein SEC22b (SC22B_MOUSE)	53566.4	80180	82397.8	60690.8	48232.2	86141.5	85794	69983	84362.7	69299.9	69846.3	70253.3	0.180852	66495.9	74262.5	92436	76922.4	79440.2	59118.1	50848.7	110818	68698	110788	76922.4	97821.7	0.180852	58302.4	73863	73320.6	46881.6	41669.5	67794.3	77355.6	59061.5	62507	54861.6	55850	32925.5	60655.9	77865.6	88834.5	76922.4	90227.3	55789.3	56542.8
P61759	2	2	0.253996	Prefoldin subunit 3 (PFD3_MOUSE)	30639.4	40230.3	38866.5	39990	42093.3	31712.4	39158.8	42918.9	39461.4	51002	34290.9	18346	0.204733	29374.2	21026.6	28974.5	36613	31900.8	30810.5	29529.8	54401.2	11466.8	40990.8	36613	44924.1	0.204733	33348.3	37060.7	34584.8	30890.9	36365.8	24958	35307.3	36221	29238.2	40376	27419.5	8598.23	26794.4	22046.8	27845.6	36613	36232.5	29075.6	32836.6
P47857	58	55	0.256455	6-phosphofructokinase, muscle type (K6PF_MOUSE)	3.71863e+07	5.28268e+07	4.94082e+07	4.51323e+07	4.22057e+07	3.53962e+07	3.56873e+07	4.18361e+07	4.50732e+07	4.45471e+07	4.17389e+07	3.03241e+07	0.150571	3.78604e+07	3.57723e+07	4.195e+07	3.56918e+07	3.63106e+07	3.53196e+07	3.51331e+07	4.32465e+07	3.36653e+07	4.48863e+07	3.56918e+07	5.1513e+07	0.150571	4.0474e+07	4.86648e+07	4.39652e+07	3.48632e+07	3.6463e+07	2.78572e+07	3.21772e+07	3.53072e+07	3.33962e+07	3.52659e+07	3.3375e+07	1.4212e+07	3.45353e+07	3.75079e+07	4.03156e+07	3.56918e+07	4.12412e+07	3.33309e+07	3.90675e+07
P15864	8	2	0.25652	Histone H1.2 (H12_MOUSE)	687898	383832	343881	339909	517450	703617	652225	585902	367925	377238	646957	1.00436e+06	0.366006	611305	589464	594367	546861	569417	730834	630613	578796	747888	609421	546861	413233	0.366006	748716	353591	305998	262569	447043	553755	588075	494467	272607	298643	517315	470710	557617	618063	571210	546861	646738	689683	701231
Q6ZWN5	6	6	0.257052	40S ribosomal protein S9 (RS9_MOUSE)	214612	237287	231252	177791	196626	194269	203446	197058	174419	179818	179983	254219	0.131784	174889	213509	226403	182841	204741	300051	231440	222924	217202	215342	182841	235729	0.131784	233586	218592	205776	137337	169872	152892	183436	166305	129232	142354	143917	119145	159529	223868	217582	182841	232542	283156	257357
P14206	8	8	0.262138	40S ribosomal protein SA (RSSA_MOUSE)	800284	867404	869314	697719	574798	744602	735448	560457	712884	743646	569249	954660	0.169929	726215	796191	807874	703809	787115	791898	645386	873198	813794	838452	703809	842259	0.169929	871038	799065	773548	538964	496588	586010	663112	472992	528199	588711	455179	447420	662435	834820	776398	703809	893996	747309	717658
Q9R059	15	15	0.262941	Four and a half LIM domains protein 3 (FHL3_MOUSE)	908168	1.00941e+06	942653	1.73592e+06	1.59489e+06	1.33251e+06	1.33045e+06	1.56287e+06	1.74391e+06	1.77402e+06	1.62335e+06	1.45308e+06	0.209468	1.64305e+06	1.96975e+06	2.06139e+06	1.60838e+06	1.84764e+06	925581	913907	1.98244e+06	2.15506e+06	1.9236e+06	1.60838e+06	1.05979e+06	0.209468	988461	929885	838807	1.34094e+06	1.37788e+06	1.0487e+06	1.19959e+06	1.31897e+06	1.29212e+06	1.40441e+06	1.29805e+06	681013	1.49875e+06	2.06531e+06	1.98107e+06	1.60838e+06	2.09852e+06	873464	1.01625e+06
P43274	8	3	0.26311	Histone H1.4 (H14_MOUSE)	1.95468e+06	2.37324e+06	2.20826e+06	1.75122e+06	1.90493e+06	2.00061e+06	1.95417e+06	1.94341e+06	1.79497e+06	1.95383e+06	2.03187e+06	1.73796e+06	0.0928509	1.97792e+06	2.62731e+06	1.88203e+06	1.81475e+06	2.52248e+06	1.92944e+06	1.76944e+06	1.86349e+06	3.19485e+06	1.84753e+06	1.81475e+06	2.45792e+06	0.0928509	2.12749e+06	2.18626e+06	1.96499e+06	1.35276e+06	1.64573e+06	1.5745e+06	1.76197e+06	1.64012e+06	1.32995e+06	1.54676e+06	1.62471e+06	814527	1.80421e+06	2.75478e+06	1.8087e+06	1.81475e+06	2.865e+06	1.8208e+06	1.96759e+06
P57787	3	3	0.263892	Monocarboxylate transporter 4 (MOT4_MOUSE)	146652	123635	114029	172878	199791	105176	103522	231265	177850	195173	247362	294646	0.347645	116374	126972	106273	109810	138819	320611	261514	121119	154894	131255	109810	116170	0.347645	159618	113894	101467	133542	172607	82775.1	93340.1	195174	131775	154509	197794	138091	106153	133132	102132	109810	157669	302559	290799
O88844	6	5	0.264905	Isocitrate dehydrogenase [NADP] cytoplasmic (IDHC_MOUSE)	249751	170700	202696	97756.5	102749	319403	343198	126099	172139	163927	126905	523898	0.730529	188695	201096	292990	184620	185505	270948	285973	298673	223355	255991	184620	214746	0.730529	271832	157251	180366	75513.6	88768.3	251374	309442	106420	127543	129774	101475	245535	172123	210853	281575	184620	210694	255692	317997
P62806	12	12	0.26904	Histone H4 (H4_MOUSE)	6.91115e+06	8.76111e+06	8.51871e+06	7.72937e+06	8.21221e+06	1.09041e+07	1.06816e+07	8.69518e+06	8.08428e+06	8.30221e+06	9.54906e+06	1.58892e+07	0.273657	6.11118e+06	8.5537e+06	9.56217e+06	6.19052e+06	9.19341e+06	8.02332e+06	6.87824e+06	9.86788e+06	1.02762e+07	1.09816e+07	6.19052e+06	9.44349e+06	0.273657	7.52218e+06	8.07086e+06	7.58026e+06	5.97068e+06	7.09482e+06	8.58168e+06	9.631e+06	7.33822e+06	5.9899e+06	6.57249e+06	7.63555e+06	7.44677e+06	5.57447e+06	8.96871e+06	9.18961e+06	6.19052e+06	1.04418e+07	7.57156e+06	7.64849e+06
P56565	3	3	0.269343	Protein S100-A1 (S10A1_MOUSE)	115484	87084.1	52167.5	72271.3	79847.7	133174	192206	95958.2	79421.1	95423	79136.4	97073	0.395677	152694	96684.2	157719	141472	105290	155890	129477	126938	49656.3	132435	141472	44039.5	0.395677	125694	80223.1	46420.5	55827.1	68983.2	104810	173302	80983.1	58845.6	75542.1	63278.5	45495.1	139283	101375	151574	141472	119587	147113	143977
Q9D6R2	22	22	0.269495	Isocitrate dehydrogenase [NAD] subunit alpha, mitochondrial (IDH3A_MOUSE)	1.27394e+07	1.02456e+07	9.64914e+06	1.12089e+07	1.10577e+07	1.17846e+07	1.16896e+07	1.10032e+07	1.10329e+07	1.16577e+07	1.1292e+07	8.59886e+06	0.0970493	1.2268e+07	1.02743e+07	1.21678e+07	1.16657e+07	1.04207e+07	1.10261e+07	1.20867e+07	1.22845e+07	1.0617e+07	1.281e+07	1.16657e+07	1.01904e+07	0.0970493	1.38657e+07	9.43839e+06	8.58615e+06	8.65853e+06	9.55314e+06	9.27458e+06	1.05399e+07	9.28606e+06	8.17466e+06	9.22887e+06	9.02923e+06	4.03002e+06	1.11905e+07	1.07728e+07	1.16937e+07	1.16657e+07	1.18357e+07	1.04052e+07	1.34402e+07
P58771	58	18	0.270085	Tropomyosin alpha-1 chain (TPM1_MOUSE)	1.14838e+08	1.88425e+08	1.78862e+08	1.9137e+08	1.3029e+08	9.00319e+07	8.61466e+07	1.26672e+08	1.89548e+08	1.87206e+08	1.29252e+08	1.12312e+08	0.313387	1.23688e+08	1.11305e+08	1.29868e+08	1.16616e+08	1.16639e+08	1.20882e+08	1.05349e+08	1.27829e+08	1.17886e+08	1.32644e+08	1.16616e+08	1.86619e+08	0.313387	1.24991e+08	1.7358e+08	1.59158e+08	1.47827e+08	1.12562e+08	7.08562e+07	7.76736e+07	1.06904e+08	1.40442e+08	1.48203e+08	1.03352e+08	5.26369e+07	1.12825e+08	1.16706e+08	1.24808e+08	1.16616e+08	1.32478e+08	1.14075e+08	1.17146e+08
P52825	10	10	0.270119	Carnitine O-palmitoyltransferase 2, mitochondrial (CPT2_MOUSE)	419771	227674	219700	226413	339617	422536	393488	345709	229535	234768	346250	464747	0.265828	319252	212646	263786	262963	245407	470005	403218	253419	236210	255163	262963	207479	0.265828	456884	209736	195497	174896	293407	332541	354786	291758	170070	185855	276866	217813	291214	222963	253508	262963	278730	443540	448372
O35855	4	4	0.270564	Branched-chain-amino-acid aminotransferase, mitochondrial (BCAT2_MOUSE)	411508	401979	405409	292397	364132	460009	437179	404127	306658	337064	424919	1.18678e+06	0.585133	296422	253679	358607	326371	249750	970015	406592	374408	260793	349643	326371	428545	0.585133	447891	370309	360748	225867	314586	362032	394180	341060	227213	266838	339771	556206	270389	265987	344635	326371	283663	915397	452124
P04117	10	9	0.271371	Fatty acid-binding protein, adipocyte (FABP4_MOUSE)	3.24522e+06	3.24378e+06	3.08994e+06	2.13606e+06	3.48738e+06	3.40463e+06	3.34983e+06	3.31542e+06	1.97972e+06	2.03501e+06	3.23801e+06	1.84676e+06	0.200293	3.02512e+06	2.90845e+06	3.44164e+06	2.88643e+06	2.74497e+06	3.02714e+06	2.87342e+06	3.36938e+06	2.76433e+06	3.42676e+06	2.88643e+06	3.21379e+06	0.200293	3.53214e+06	2.98822e+06	2.74954e+06	1.65004e+06	3.01287e+06	2.67949e+06	3.02035e+06	2.79802e+06	1.46684e+06	1.61103e+06	2.58915e+06	865518	2.75944e+06	3.04956e+06	3.30754e+06	2.88643e+06	3.1177e+06	2.85669e+06	3.1952e+06
P63101	14	10	0.273028	14-3-3 protein zeta/delta (1433Z_MOUSE)	1.44907e+06	1.33238e+06	946828	995221	1.05624e+06	1.46011e+06	1.64438e+06	1.15654e+06	1.05587e+06	985794	1.13367e+06	1.85631e+06	0.25493	1.453e+06	1.24836e+06	1.57526e+06	1.38109e+06	1.03537e+06	1.60355e+06	1.48069e+06	1.31766e+06	1.32575e+06	1.49061e+06	1.38109e+06	961350	0.25493	1.57718e+06	1.22741e+06	842522	768775	912520	1.14912e+06	1.48265e+06	976049	782328	780409	906498	869995	1.32539e+06	1.30893e+06	1.51388e+06	1.38109e+06	1.17596e+06	1.51326e+06	1.64651e+06
Q9JI91	90	55	0.274053	Alpha-actinin-2 (ACTN2_MOUSE)	5.64773e+07	2.8676e+07	2.68393e+07	4.18136e+07	4.59706e+07	5.71711e+07	5.65241e+07	4.65579e+07	4.21585e+07	4.28954e+07	4.64226e+07	4.13351e+07	0.219482	5.36929e+07	5.23262e+07	4.43623e+07	5.09071e+07	5.2131e+07	5.22118e+07	5.42397e+07	4.34507e+07	5.30634e+07	4.63151e+07	5.09071e+07	2.78708e+07	0.219482	6.14705e+07	2.64167e+07	2.38826e+07	3.22996e+07	3.97156e+07	4.49944e+07	5.09646e+07	3.92921e+07	3.12366e+07	3.39584e+07	3.71201e+07	1.93725e+07	4.89773e+07	5.48649e+07	4.26339e+07	5.09071e+07	5.92098e+07	4.92719e+07	6.03137e+07
Q60847	7	7	0.274106	Collagen alpha-1(XII) chain (COCA1_MOUSE)	102416	175273	157791	143798	24484.1	219038	218774	36458.8	130735	133696	38364.2	240298	0.531105	232702	491574	46143.7	212082	501101	114080	102891	54225.5	479466	45049.6	212082	168727	0.531105	111471	161464	140408	111079	21152.7	172385	197256	30769	96865.6	105841	30676.5	112620	212264	515424	44345.9	212082	569145	107656	114413
Q60675	49	49	0.275469	Laminin subunit alpha-2 (LAMA2_MOUSE)	1.89693e+06	1.56386e+06	1.48917e+06	1.42958e+06	2.1855e+06	2.5607e+06	2.61864e+06	2.18415e+06	1.444e+06	1.43261e+06	2.28153e+06	1.44909e+07	1.7922	2.15459e+06	5.32847e+06	2.22879e+06	2.11814e+06	5.42824e+06	6.76758e+06	1.90042e+06	2.19376e+06	5.70107e+06	2.31129e+06	2.11814e+06	1.46622e+06	1.7922	2.06464e+06	1.44065e+06	1.32512e+06	1.1043e+06	1.88813e+06	2.0153e+06	2.36108e+06	1.84329e+06	1.06991e+06	1.13414e+06	1.82434e+06	6.79143e+06	1.96536e+06	5.58699e+06	2.14195e+06	2.11814e+06	6.16534e+06	6.38652e+06	2.11323e+06
P63242	11	11	0.275929	Eukaryotic translation initiation factor 5A-1 (IF5A1_MOUSE)	1.90835e+06	2.4945e+06	2.35115e+06	1.99807e+06	1.40713e+06	1.60045e+06	1.60058e+06	1.29784e+06	1.82138e+06	2.10866e+06	1.37904e+06	5.83193e+06	0.654419	1.90973e+06	1.58495e+06	2.13586e+06	1.64745e+06	1.68903e+06	2.0125e+06	1.61032e+06	1.69512e+06	1.15599e+06	1.80294e+06	1.64745e+06	1.80094e+06	0.654419	2.07707e+06	2.29797e+06	2.09214e+06	1.54344e+06	1.21567e+06	1.25958e+06	1.44315e+06	1.0953e+06	1.34952e+06	1.66933e+06	1.1027e+06	2.73324e+06	1.74201e+06	1.66185e+06	2.05265e+06	1.64745e+06	1.91838e+06	1.89918e+06	1.79065e+06
P83940	3	3	0.276709	Transcription elongation factor B polypeptide 1 (ELOC_MOUSE)	315111	373946	388962	367523	271331	274366	267670	263688	295432	302182	291008	38481.1	0.306124	347235	292793	331431	324374	279928	225365	321532	338091	292939	397970	324374	357956	0.306124	342971	344484	346113	283899	234412	215929	241343	222537	218895	239224	232694	18034.9	316739	306998	318518	324374	317939	212675	357538
Q9DBC7	3	3	0.279411	cAMP-dependent protein kinase type I-alpha regulatory subunit (KAP0_MOUSE)	168561	70119.6	63437.4	75230.8	184139	137267	126238	199021	76716.8	50168.6	199174	284431	0.549462	120194	47691.9	91321.5	139526	30778.9	292084	192872	82299.3	46783.3	66864.1	139526	63776.3	0.549462	183464	64595.2	56448.9	58113.3	159084	108031	113822	167962	56841.9	39716.2	159262	133304	109638	50005.8	87763.5	139526	34958.3	275638	214470
Q9EQ20	16	16	0.279679	Methylmalonate-semialdehyde dehydrogenase [acylating], mitochondrial (MMSA_MOUSE)	1.29151e+06	1.2706e+06	1.20833e+06	976226	1.02329e+06	1.14039e+06	1.11001e+06	989874	1.00848e+06	977608	1.05973e+06	1.10839e+06	0.103141	1.04289e+06	799698	1.10452e+06	988241	788737	1.29856e+06	1.26194e+06	1.04652e+06	750279	1.09024e+06	988241	1.27657e+06	0.103141	1.40569e+06	1.17049e+06	1.07522e+06	754102	884056	897498	1.00083e+06	835396	747212	773929	847374	519470	951295	838498	1.06148e+06	988241	895839	1.22545e+06	1.40325e+06
P62855	3	3	0.280257	40S ribosomal protein S26 (RS26_MOUSE)	79832.8	128887	112113	76834.4	57104.2	82426.6	76571.3	67284.7	81897	89415.3	79551.3	88140	0.235606	60868.8	117915	117433	69557.6	109158	68488.1	70675.4	123826	101171	131453	69557.6	124616	0.235606	86891	118732	99762.2	59352	49334.4	64870.7	69040	56784.3	60680.1	70786.1	63610.3	41308.5	55523	123636	112858	69557.6	123980	64631.7	78589.8
Q3MI48	9	8	0.280426	Junctional sarcoplasmic reticulum protein 1 (JSPR1_MOUSE)	1.34383e+06	1.59837e+06	1.47132e+06	1.52885e+06	1.29225e+06	1.41043e+06	1.32134e+06	1.27487e+06	1.68988e+06	1.60404e+06	1.28538e+06	831224	0.163583	1.60145e+06	1.628e+06	1.70404e+06	1.44537e+06	1.60104e+06	951213	1.2152e+06	1.52359e+06	1.77492e+06	1.60289e+06	1.44537e+06	1.50923e+06	0.163583	1.46264e+06	1.47244e+06	1.30923e+06	1.18099e+06	1.11642e+06	1.11002e+06	1.19138e+06	1.07591e+06	1.25209e+06	1.26985e+06	1.02781e+06	389569	1.4608e+06	1.70699e+06	1.63765e+06	1.44537e+06	1.81845e+06	897654	1.35128e+06
P50608	12	12	0.281254	Fibromodulin (FMOD_MOUSE)	808365	2.85895e+06	2.7314e+06	2.6282e+06	812289	1.59231e+06	1.6231e+06	805147	2.67206e+06	2.61619e+06	800882	1.24843e+06	0.543983	2.51108e+06	2.54008e+06	2.07016e+06	2.3847e+06	2.48759e+06	740014	757958	2.08485e+06	2.55947e+06	1.98016e+06	2.3847e+06	2.71456e+06	0.543983	879834	2.6337e+06	2.4305e+06	2.0302e+06	701765	1.25316e+06	1.46346e+06	679496	1.97981e+06	2.07112e+06	640396	585102	2.29054e+06	2.66332e+06	1.9895e+06	2.3847e+06	2.82538e+06	698347	842836
Q5SX39	500	109	0.281915	Myosin-4 (MYH4_MOUSE)	1.18674e+09	1.82026e+09	1.70639e+09	1.80722e+09	1.51447e+09	9.64801e+08	9.45097e+08	1.5228e+09	1.82475e+09	1.85633e+09	1.54695e+09	1.12268e+09	0.224581	1.17962e+09	1.31695e+09	1.44286e+09	1.13912e+09	1.27439e+09	1.22084e+09	1.09586e+09	1.37037e+09	1.42067e+09	1.48505e+09	1.13912e+09	1.86881e+09	0.224581	1.29166e+09	1.67685e+09	1.51841e+09	1.39602e+09	1.3084e+09	7.5931e+08	8.52141e+08	1.28515e+09	1.35201e+09	1.46957e+09	1.23696e+09	5.26166e+08	1.07602e+09	1.38085e+09	1.38665e+09	1.13912e+09	1.44743e+09	1.15209e+09	1.21857e+09
O88990	128	94	0.283122	Alpha-actinin-3 (ACTN3_MOUSE)	1.72074e+08	2.65894e+08	2.53016e+08	2.67364e+08	2.13723e+08	1.53092e+08	1.52377e+08	2.14806e+08	2.68445e+08	2.73114e+08	2.20374e+08	1.37841e+08	0.234258	1.7412e+08	2.00929e+08	2.03959e+08	1.6494e+08	2.06523e+08	1.57138e+08	1.63739e+08	2.01847e+08	2.05781e+08	2.14382e+08	1.6494e+08	2.62249e+08	0.234258	1.87287e+08	2.44945e+08	2.25143e+08	2.0653e+08	1.84642e+08	1.20486e+08	1.3739e+08	1.81284e+08	1.989e+08	2.16212e+08	1.76214e+08	6.4602e+07	1.58828e+08	2.10677e+08	1.96012e+08	1.6494e+08	2.34567e+08	1.4829e+08	1.82075e+08
Q9CR68	12	11	0.283126	Cytochrome b-c1 complex subunit Rieske, mitochondrial (UCRI_MOUSE)	3.18304e+06	2.45336e+06	1.95777e+06	2.55032e+06	3.22643e+06	3.55445e+06	3.9017e+06	3.33938e+06	2.71626e+06	2.56478e+06	3.25193e+06	4.89238e+06	0.241906	3.40675e+06	2.13044e+06	2.65657e+06	2.79774e+06	2.95497e+06	3.98907e+06	2.96005e+06	3.07731e+06	2.02934e+06	2.49575e+06	2.79774e+06	2.44623e+06	0.241906	3.46446e+06	2.26007e+06	1.74209e+06	1.97004e+06	2.78743e+06	2.79739e+06	3.51794e+06	2.81824e+06	2.01257e+06	2.03042e+06	2.60029e+06	2.29291e+06	3.10755e+06	2.2338e+06	2.55306e+06	2.79774e+06	3.35622e+06	3.76446e+06	3.29152e+06
Q9DCD0	6	5	0.285015	6-phosphogluconate dehydrogenase, decarboxylating (6PGD_MOUSE)	163353	191228	185992	116324	154093	164350	189272	156032	107931	105964	158842	1.09449e+06	1.69547	158473	92388.6	148406	133053	127174	253501	150659	161161	78196.1	194546	133053	164429	1.69547	177796	176162	165503	89856.4	133127	129346	170656	131682	79969.2	83886.6	127012	512954	144555	96871.1	142623	133053	144443	239228	167530
Q9D023	4	4	0.285696	Mitochondrial pyruvate carrier 2 (MPC2_MOUSE)	144871	118403	121254	177733	222275	192178	205310	199118	151138	158887	177321	203306	0.190696	111842	142328	175028	199298	172896	172693	175086	139692	147788	147569	199298	105293	0.190696	157680	109074	107897	137293	192031	151246	185117	168044	111983	125784	141788	95283.1	102020	149234	168208	199298	196373	162969	194693
Q7TQ48	56	56	0.28618	Sarcalumenin (SRCA_MOUSE)	3.7681e+07	5.66899e+07	5.49249e+07	5.75994e+07	4.36717e+07	4.11095e+07	4.19318e+07	4.4926e+07	5.81121e+07	5.84303e+07	4.51664e+07	3.14725e+07	0.203603	4.86473e+07	5.12189e+07	6.34402e+07	4.71672e+07	5.22996e+07	3.74636e+07	3.66742e+07	6.29341e+07	5.26635e+07	6.68015e+07	4.71672e+07	5.60061e+07	0.203603	4.10124e+07	5.22235e+07	4.88742e+07	4.44936e+07	3.77295e+07	3.23537e+07	3.78075e+07	3.79149e+07	4.30571e+07	4.62566e+07	3.61156e+07	1.47502e+07	4.43749e+07	5.3704e+07	6.09684e+07	4.71672e+07	5.94012e+07	3.53542e+07	4.07811e+07
P35980	5	5	0.290756	60S ribosomal protein L18 (RL18_MOUSE)	101794	252181	234999	164705	130303	214071	220645	132647	176076	185524	140284	333990	0.35805	99789.9	160136	212881	113454	181742	141428	105828	225586	181749	208621	113454	221028	0.35805	110794	232313	209111	127229	112573	168477	198943	111946	130460	146871	112173	156531	91025.8	167905	204586	113454	206421	133465	117678
Q9JKS4	45	41	0.291255	LIM domain-binding protein 3 (LDB3_MOUSE)	2.68999e+07	3.54611e+07	3.32092e+07	3.65906e+07	3.12894e+07	2.44768e+07	2.35978e+07	3.08622e+07	3.56099e+07	3.64521e+07	3.05938e+07	2.58836e+07	0.152646	2.59856e+07	2.93759e+07	3.15672e+07	2.48447e+07	3.04464e+07	2.51605e+07	2.50963e+07	3.04885e+07	2.92581e+07	3.27129e+07	2.48447e+07	3.69689e+07	0.152646	2.92782e+07	3.26673e+07	2.95507e+07	2.8265e+07	2.7032e+07	1.92635e+07	2.12768e+07	2.60459e+07	2.63845e+07	2.88575e+07	2.44632e+07	1.21308e+07	2.37034e+07	3.08011e+07	3.03373e+07	2.48447e+07	3.45807e+07	2.37438e+07	2.79066e+07
Q01853	40	40	0.292062	Transitional endoplasmic reticulum ATPase (TERA_MOUSE)	7.9676e+06	7.97609e+06	7.60591e+06	7.13331e+06	6.06535e+06	5.9598e+06	6.1887e+06	5.44476e+06	6.9696e+06	7.07396e+06	5.66612e+06	5.44584e+06	0.143596	7.58643e+06	6.04373e+06	7.73984e+06	7.15132e+06	6.27956e+06	6.95643e+06	6.0535e+06	7.65519e+06	5.78066e+06	7.94174e+06	7.15132e+06	7.44729e+06	0.143596	8.67203e+06	7.34769e+06	6.76802e+06	5.51024e+06	5.24007e+06	4.69043e+06	5.58e+06	4.59505e+06	5.164e+06	5.60014e+06	4.5307e+06	2.5523e+06	6.92015e+06	6.33696e+06	7.43829e+06	7.15132e+06	7.13226e+06	6.56474e+06	6.73139e+06
P97315	2	2	0.293903	Cysteine and glycine-rich protein 1 (CSRP1_MOUSE)	171300	66760.1	74980.9	99795.9	188324	260644	244602	191720	98251.2	99804.2	217721	354349	0.490242	151381	112928	120364	115549	119483	177684	178428	133298	122257	135146	115549	72453.1	0.490242	186445	61500.4	66720.8	77089	162700	205130	220544	161800	72797.4	79010.5	174092	166073	138086	118407	115674	115549	135707	167679	198409
Q924M7	8	8	0.296453	Mannose-6-phosphate isomerase (MPI_MOUSE)	286845	557405	477794	412114	485448	382009	398308	450399	419909	440548	517153	88561	0.285169	303027	271396	419129	296154	243532	242830	256735	417310	248451	476829	296154	495202	0.285169	312205	513490	425158	318344	419396	300645	359132	380110	311124	348762	413522	41505.8	276413	284563	402799	296154	276601	229157	285485
Q99J99	9	9	0.297798	3-mercaptopyruvate sulfurtransferase (THTM_MOUSE)	513195	1.28076e+06	1.13215e+06	935685	733931	583760	574048	734753	1.00625e+06	970647	690659	692419	0.328114	554516	639398	937567	544019	667430	600057	517705	916184	620039	950000	544019	1.20515e+06	0.328114	558567	1.17986e+06	1.00743e+06	722785	634069	459426	517587	620088	745560	768417	552260	324515	505816	670421	901037	544019	758059	566270	575680
P15327	3	3	0.298406	Bisphosphoglycerate mutase (PMGE_MOUSE)	109299	176575	209431	112610	118925	87073	89411.2	109881	108831	102011	119189	84201.2	0.339295	88796	98825.2	122910	94762.1	86748.5	109929	100447	103717	83537	104681	94762.1	177065	0.339295	118962	162663	186359	86987.5	102743	68527.4	80617.1	92732.8	80636.1	80757.3	95305.4	39462.5	80997.5	103620	118122	94762.1	98528	103739	111695
P62754	3	2	0.298997	40S ribosomal protein S6 (RS6_MOUSE)	269457	390045	368876	277082	279178	372124	332626	277259	274396	282075	266163	225040	0.185347	283402	308642	300534	242318	298411	116922	277942	281415	294436	326072	242318	351735	0.185347	293280	359315	328239	214036	241192	292866	299910	233991	203309	223306	212827	105469	258512	323616	288824	242318	338932	110338	309067
P28650	26	24	0.300815	Adenylosuccinate synthetase isozyme 1 (PURA1_MOUSE)	1.17522e+07	1.0028e+07	9.62917e+06	9.72359e+06	1.15718e+07	1.15838e+07	1.17154e+07	1.14518e+07	9.70226e+06	9.4919e+06	1.21133e+07	1.15755e+07	0.0895955	1.07834e+07	7.87275e+06	1.12072e+07	1.04044e+07	8.47289e+06	1.22048e+07	1.13144e+07	1.13155e+07	7.86685e+06	1.24715e+07	1.04044e+07	9.67053e+06	0.0895955	1.27913e+07	9.23794e+06	8.56838e+06	7.51114e+06	9.99726e+06	9.11662e+06	1.05631e+07	9.66461e+06	7.18871e+06	7.51431e+06	9.68592e+06	5.42507e+06	9.8363e+06	8.25472e+06	1.07706e+07	1.04044e+07	9.62341e+06	1.15176e+07	1.25814e+07
P14115	3	3	0.30224	60S ribosomal protein L27a (RL27A_MOUSE)	237223	275637	249961	196510	187759	223456	242096	212297	192971	212550	186252	311601	0.175525	170324	228997	239935	203161	236806	312712	285992	264117	267927	246998	203161	270205	0.175525	258197	253920	222424	151797	162211	175862	218284	179166	142978	168267	148930	146038	155365	240107	230587	203161	268962	295104	318018
Q9CXZ1	2	2	0.304053	NADH dehydrogenase [ubiquinone] iron-sulfur protein 4, mitochondrial (NDUS4_MOUSE)	200955	107958	113291	139714	212886	261362	300788	209928	160831	166720	280972	457994	0.477323	177960	135694	154903	170362	166741	269752	262340	134568	184623	195808	170362	110112	0.477323	218722	99452.1	100811	107924	183920	205695	271203	177167	119165	131985	224669	214648	162330	142278	148868	170362	189382	254564	291717
Q6P9R2	5	5	0.304974	Serine/threonine-protein kinase OSR1 (OXSR1_MOUSE)	270864	310280	288852	231993	230253	248155	234544	209620	237253	221410	233571	416076	0.240906	208624	179890	292739	209024	166367	318860	253118	258281	222814	258415	209024	304291	0.240906	294811	285835	257031	179207	198924	195301	211475	176907	175789	175280	186766	195002	190302	188618	281334	209024	188958	300906	281463
Q9CY27	7	7	0.305288	Very-long-chain enoyl-CoA reductase (TECR_MOUSE)	1.01093e+06	949956	914393	973687	1.0038e+06	1.04786e+06	1.30235e+06	1.11291e+06	1.02963e+06	991072	996996	700214	0.137408	1.02805e+06	802344	948418	922851	931109	629330	1.03595e+06	1.0466e+06	818842	1.15187e+06	922851	1.06127e+06	0.137408	1.10031e+06	875114	813661	752141	867222	824677	1.17426e+06	939227	762885	784587	797211	328168	937759	841272	911466	922851	1.05754e+06	593894	1.15196e+06
P41216	26	25	0.305651	Long-chain-fatty-acid--CoA ligase 1 (ACSL1_MOUSE)	6.03082e+06	2.33013e+06	2.13755e+06	2.61727e+06	4.92216e+06	4.19384e+06	4.49156e+06	4.86063e+06	2.55138e+06	2.50158e+06	5.28427e+06	3.66134e+06	0.341459	3.61393e+06	2.34843e+06	2.58219e+06	3.4201e+06	2.45643e+06	5.6862e+06	5.1755e+06	2.7413e+06	2.28191e+06	2.83154e+06	3.4201e+06	2.34089e+06	0.341459	6.56402e+06	2.14655e+06	1.90207e+06	2.02175e+06	4.25242e+06	3.3006e+06	4.04978e+06	4.10209e+06	1.8904e+06	1.98039e+06	4.22537e+06	1.71596e+06	3.29654e+06	2.46237e+06	2.48159e+06	3.4201e+06	2.78999e+06	5.36603e+06	5.75506e+06
P12970	6	6	0.305773	60S ribosomal protein L7a (RL7A_MOUSE)	428703	499333	480072	418416	400750	425639	463820	386009	398556	419968	401345	557632	0.120176	379477	441153	415601	373342	425054	472306	385113	432078	465138	405566	373342	479119	0.120176	466605	459992	427186	323213	346222	334983	418200	325769	295303	332470	320920	261345	346150	462557	399409	373342	482771	445712	428239
Q9JMA1	5	5	0.306775	Ubiquitin carboxyl-terminal hydrolase 14 (UBP14_MOUSE)	146628	137146	145537	127623	122723	131789	135234	150474	121374	134008	165010	140353	0.0913359	133719	101969	149613	122629	113793	136593	136900	162893	99919.4	162045	122629	138617	0.0913359	159592	126340	129504	98584.6	106025	103719	121933	126991	89930	106088	131944	65779	121975	106916	143783	122629	129245	128902	152230
Q9QUI0	6	6	0.306787	Transforming protein RhoA (RHOA_MOUSE)	459278	603858	556653	525489	458584	624771	590788	469131	545355	585219	480789	465508	0.116137	536349	508193	709655	498535	454849	527591	449967	702478	630396	731749	498535	582717	0.116137	499884	556283	495330	405923	396187	491702	532680	395919	404071	463292	384445	218169	489244	532849	682005	498535	516612	497884	500356
O35367	7	7	0.307186	Keratocan (KERA_MOUSE)	13215.8	440197	390115	310942	35034.7	292367	287959	40098.9	268795	320498	31361.4	303007	0.52894	479794	498886	318667	470561	520298	14359.8	16250.1	318558	497930	353123	470561	412324	0.52894	14384.2	405516	347139	240192	30267.7	230096	259636	33841.1	199159	253724	25077	142010	437656	523091	306251	470561	590949	13551.3	18069.8
O08709	13	13	0.307269	Peroxiredoxin-6 (PRDX6_MOUSE)	2.59128e+06	2.54832e+06	2.31712e+06	1.75655e+06	1.60116e+06	1.89007e+06	2.00331e+06	1.62163e+06	1.68472e+06	1.66698e+06	1.49794e+06	1.45724e+06	0.230244	2.07681e+06	1.66123e+06	2.12676e+06	1.96178e+06	1.78997e+06	2.06361e+06	2.38853e+06	1.98893e+06	1.50249e+06	2.12467e+06	1.96178e+06	2.47037e+06	0.230244	2.82038e+06	2.34755e+06	2.06186e+06	1.35687e+06	1.3833e+06	1.4875e+06	1.80627e+06	1.36856e+06	1.24826e+06	1.31967e+06	1.19777e+06	682963	1.89441e+06	1.74183e+06	2.0439e+06	1.96178e+06	2.03302e+06	1.94741e+06	2.65601e+06
Q9Z2W0	5	5	0.308794	Aspartyl aminopeptidase (DNPEP_MOUSE)	292481	187511	210697	179263	237563	225114	242631	228973	189014	176229	266089	456558	0.337646	219959	155096	226248	248456	144460	393104	308049	169841	124622	209951	248456	139921	0.337646	318340	172738	187486	138475	205239	177167	218766	193239	140047	139513	212768	213975	200641	162621	217433	248456	164076	370969	342545
Q9JK42	6	6	0.308938	[Pyruvate dehydrogenase (acetyl-transferring)] kinase isozyme 2, mitochondrial (PDK2_MOUSE)	285052	285798	259510	276208	263816	329932	291790	256113	269444	265213	247601	182410	0.128883	230818	228220	285990	257852	225027	186239	249985	267771	272335	273243	257852	295589	0.128883	310255	263281	230921	213362	227920	259660	263091	216144	199640	209958	197985	85490.2	210546	239293	274848	257852	255583	175752	277979
Q3TMH2	7	7	0.309155	Secernin-3 (SCRN3_MOUSE)	169639	465064	435396	334333	237072	326883	279492	236670	300615	374951	209679	223471	0.316141	243373	186757	298738	274676	210450	213218	178786	396798	192384	334512	274676	344281	0.316141	184637	428424	387432	258261	204815	257261	252003	199736	222735	296832	167662	104734	221999	195818	287099	274676	239027	201212	198807
Q78ZA7	8	7	0.309819	Nucleosome assembly protein 1-like 4 (NP1L4_MOUSE)	225926	682898	603906	601343	205146	343006	335519	198443	625118	591335	217007	218769	0.584044	403967	560854	645075	370631	533952	198396	187604	629200	483485	663997	370631	651267	0.584044	245901	629095	537378	464517	177233	269950	302519	167474	463170	468133	173521	102530	368488	588065	619942	370631	606456	187225	208612
P07310	109	89	0.310861	Creatine kinase M-type (KCRM_MOUSE)	6.72837e+08	1.2218e+09	1.14249e+09	9.97738e+08	7.07716e+08	5.46324e+08	5.51528e+08	7.20509e+08	9.57811e+08	9.76213e+08	7.03336e+08	4.98125e+08	0.339633	6.87185e+08	5.79347e+08	8.12593e+08	6.21548e+08	6.00675e+08	6.44119e+08	6.14716e+08	8.25816e+08	5.71196e+08	8.32069e+08	6.21548e+08	1.10387e+09	0.339633	7.32324e+08	1.12554e+09	1.01663e+09	7.70719e+08	6.11421e+08	4.29963e+08	4.97282e+08	6.08067e+08	7.09673e+08	7.72824e+08	5.62396e+08	2.33456e+08	6.26833e+08	6.07456e+08	7.80933e+08	6.21548e+08	6.8224e+08	6.0785e+08	6.83553e+08
Q9D1A2	3	2	0.31196	Cytosolic non-specific dipeptidase (CNDP2_MOUSE)	52596.5	41573.4	39382.9	36127.2	47667.3	45622.1	47118.9	52415.8	46197.3	36228.3	45351.2	60992.4	0.156849	50190.6	41575.9	61018.4	43872.9	39175.3	65932	62961.5	46153.1	45107.4	59929.6	43872.9	37974.8	0.156849	57246.7	38298	35044.4	27907.1	41181.4	35905.1	42484.5	44235.9	34229.1	28680.4	36263.4	28585.3	45782.6	43593.1	58641	43872.9	44494.9	62219.6	70012.2
Q9D5V5	7	7	0.312401	Cullin-5 (CUL5_MOUSE)	109237	154730	156311	152294	106968	124187	127224	117528	159086	178146	99877.2	135028	0.188916	118224	180395	187862	108927	191899	117326	89173.4	177166	214029	181631	108927	159450	0.188916	118895	142540	139091	117642	92413.5	97736.3	114711	99186.7	117872	141031	79863.1	63283.4	107841	189147	180543	108927	217957	110719	99159.3
P48024	2	2	0.312838	Eukaryotic translation initiation factor 1 (EIF1_MOUSE)	99416.3	153611	126023	124824	76289.5	109950	98641	98503.4	122651	110539	76351.3	156715	0.233181	118839	122511	160700	89817.8	118817	108788	85476	157697	107237	192381	89817.8	165748	0.233181	108206	141509	112139	96422.6	65909.2	86531.7	88939.1	83131.1	90876.1	87508.7	61051.5	73447.7	108402	128455	154439	89817.8	134951	102662	95047.9
P22315	2	2	0.313281	Ferrochelatase, mitochondrial (HEMH_MOUSE)	109288	118089	93861.6	105448	73363.2	116681	120193	79011.8	109939	120782	68059.6	26036.3	0.267088	96012.6	111520	127133	99100.8	97814.8	58259.4	85313.1	125170	114389	138664	99100.8	109549	0.267088	118951	108785	83521.5	81454.8	63381	91829.6	108372	66681.3	81457.3	95617.4	54421.4	12202.4	87580.2	116931	122180	99100.8	111097	54979	94866.7
P62717	2	2	0.314317	60S ribosomal protein L18a (RL18A_MOUSE)	46977.6	88076.1	80692.5	61621.5	65156.8	84192.6	88397.4	56942.3	74798.9	67544.5	58582.8	99230.5	0.220232	45105.6	65220.2	76558.6	44510.7	90151.2	44259.5	32627.3	92587.5	79151.6	101273	44510.7	81195.6	0.220232	51131	81137	71803.1	47600.6	56291.3	66260.5	79703	48055.9	55420.9	53472	46843.6	46506.3	41144.2	68384.6	73575.7	44510.7	102393	41767.4	36281.1
P62242	4	4	0.314507	40S ribosomal protein S8 (RS8_MOUSE)	68102.5	193657	185489	116988	58840.2	115975	94182.7	63806.8	111084	127925	78737.5	148107	0.395142	70061.5	149385	204301	73646.5	167385	96502.1	73226.9	202216	154452	207800	73646.5	190773	0.395142	74123.5	178399	165055	90369.1	50834.1	91274	84919.2	53849.1	82305.6	101273	62959.5	69413.2	63908.3	156633	196341	73646.5	190114	91068.3	81427.1
Q8CG76	2	2	0.316483	Aflatoxin B1 aldehyde reductase member 2 (ARK72_MOUSE)	30668.1	64897.6	69207.1	42831.3	20802.6	30360	43149.8	28124.8	46099.6	42118.4	26076.9	48111.7	0.352714	14314.1	61877.6	88293.6	22204.3	62676.7	52167.5	29069.6	96027.7	72682.2	81194.8	22204.3	72877.9	0.352714	33379.5	59784.6	61583	33085.7	17972.1	23893.7	38905.8	23735.6	34156.6	33343.2	20851.4	22548.5	13057	64879.7	84853.6	22204.3	71187.5	49230.2	32324.9
Q9D6U8	2	2	0.316985	Protein FAM162A (F162A_MOUSE)	33019	34507.5	32275.2	48791.8	40540.9	70941.2	64021.6	38963.9	51842.2	42608.5	45643.4	37318	0.293064	43103.2	50433.5	51638.1	44316.8	52565.8	29566.9	43812.5	64265.8	63806.5	53749.3	44316.8	46273.1	0.293064	35938.3	31788.8	28719.6	37690	35024.7	55831.5	57724.7	32883.2	38411.6	33731.3	36497.1	17489.8	39317.6	52880.5	49626.2	44316.8	59703.6	27902.1	48718.7
Q9QZQ8	7	3	0.317639	Core histone macro-H2A.1 (H2AY_MOUSE)	111567	77149.4	74380.3	64787.3	84381.8	144347	108485	83045.5	59735.4	80807.5	87929.7	207989	0.495144	93211.7	80190	104791	99572.2	104013	158911	104519	105349	76267.2	147092	99572.2	107684	0.495144	121431	71071.1	66186.3	50046	72900.4	113602	97814.4	70085.5	44259.8	63971.6	70309.7	97478.2	85025.3	84080.6	100709	99572.2	118136	149963	116224
P62245	2	2	0.318296	40S ribosomal protein S15a (RS15A_MOUSE)	247741	151138	152611	116678	157189	149663	146764	168492	118708	114243	168914	84841.7	0.268161	142921	147772	148984	164821	134199	167429	216495	138881	146159	152050	164821	166176	0.268161	269645	139230	135799	90130.1	135801	117787	132329	142197	87954.8	90441.4	135066	39762.7	130369	154942	143179	164821	152422	158002	240739
Q8CDN6	4	4	0.318307	Thioredoxin-like protein 1 (TXNL1_MOUSE)	279655	256050	227493	203441	166039	213938	197058	151130	180537	207296	167834	294449	0.220887	228362	217914	267664	217746	175657	260371	223323	208197	212048	253966	217746	208714	0.220887	304379	235877	202432	157151	143447	168372	177677	127545	133765	164107	134202	137999	208306	228487	257235	217746	199510	245710	248332
P26041	8	3	0.320197	Moesin (MOES_MOUSE)	125739	57425.8	52664.5	54908.4	64461.8	92635.9	100591	69264.9	61461.1	60610.4	67716.9	172448	0.545611	87924.2	77685.2	77377.1	93871.9	85966.4	148823	110606	75443	65841.7	83266.1	93871.9	64215	0.545611	136855	52901.5	46862.8	42414.9	55690.8	72905.6	90697.7	58455.5	45538.5	47982.6	54147.3	80821	80202.2	81454.3	74362.4	93871.9	97639.7	140443	122992
P20918	2	2	0.320453	Plasminogen (PLMN_MOUSE)	248376	151340	146956	90130.3	116126	175111	176647	121599	82394.6	92708.5	126846	502757	0.838501	135251	214169	197201	112241	195227	244936	180774	171674	273632	166552	112241	163253	0.838501	270336	139417	130767	69622.6	100326	137814	159272	102623	61048.8	73393.1	101427	235626	123372	224560	189518	112241	221737	231145	201018
P07356	16	15	0.32127	Annexin A2 (ANXA2_MOUSE)	4.44603e+06	3.90318e+06	3.76183e+06	5.95801e+06	3.39955e+06	3.44522e+06	3.43727e+06	3.52514e+06	6.3732e+06	6.24863e+06	3.55419e+06	3.97303e+06	0.303138	3.87029e+06	4.0853e+06	3.78883e+06	3.49153e+06	4.30007e+06	3.81202e+06	4.29974e+06	3.86706e+06	4.17896e+06	3.83064e+06	3.49153e+06	3.98057e+06	0.303138	4.83912e+06	3.59567e+06	3.34741e+06	4.60236e+06	2.93699e+06	2.71143e+06	3.09919e+06	2.97501e+06	4.72211e+06	4.94676e+06	2.84197e+06	1.86203e+06	3.53038e+06	4.28351e+06	3.64121e+06	3.49153e+06	4.88397e+06	3.59737e+06	4.78124e+06
Q9CQ60	7	7	0.323308	6-phosphogluconolactonase (6PGL_MOUSE)	191267	265006	242919	232161	133528	173743	166020	129478	214161	208451	143792	195392	0.22581	181481	201181	264569	174629	200491	227724	172543	232701	174129	237993	174629	210558	0.22581	208178	244127	216158	179337	115360	136738	149691	109272	158679	165022	114978	91574.3	165543	210942	254261	174629	227715	214902	191865
Q91VR2	12	10	0.323578	ATP synthase subunit gamma, mitochondrial (ATPG_MOUSE)	2.27457e+06	1.5806e+06	1.52123e+06	1.79972e+06	2.38386e+06	2.70382e+06	2.81603e+06	2.4175e+06	1.83306e+06	1.82239e+06	2.64594e+06	3.24841e+06	0.233901	2.12718e+06	1.65844e+06	1.93689e+06	2.07667e+06	1.70313e+06	2.56609e+06	2.45022e+06	2.02364e+06	1.7918e+06	2.40465e+06	2.07667e+06	1.64225e+06	0.233901	2.47567e+06	1.45607e+06	1.35364e+06	1.39023e+06	2.0595e+06	2.12793e+06	2.53905e+06	2.04023e+06	1.35817e+06	1.44271e+06	2.11572e+06	1.52243e+06	1.94036e+06	1.73891e+06	1.86143e+06	2.07667e+06	1.9344e+06	2.4216e+06	2.7246e+06
P47738	12	11	0.324794	Aldehyde dehydrogenase, mitochondrial (ALDH2_MOUSE)	1.17878e+06	912923	918666	512983	571369	1.0779e+06	1.18737e+06	614200	570824	572783	656400	1.87226e+06	0.508326	863571	801973	1.04917e+06	812537	793826	1.25379e+06	1.09919e+06	1.02703e+06	804864	1.07764e+06	812537	888778	0.508326	1.28299e+06	840998	817462	396262	493626	848319	1.07059e+06	518348	422942	453447	524866	877470	787728	840883	1.00829e+06	812537	901618	1.18319e+06	1.22228e+06
O08911	7	6	0.325401	Mitogen-activated protein kinase 12 (MK12_MOUSE)	267872	556099	479675	457296	351474	341637	375655	367717	498629	469155	334263	481752	0.206842	333340	319570	543953	310957	324283	296932	240991	521160	315023	522880	310957	529620	0.206842	291556	512287	426832	353246	303651	268872	338707	310332	369451	371409	267281	225782	304065	335075	522759	310957	368317	280213	267978
Q61554	36	34	0.328143	Fibrillin-1 (FBN1_MOUSE)	2.46652e+06	1.05593e+06	1.07708e+06	298695	1.595e+06	1.41486e+06	1.34848e+06	1.57816e+06	282832	306195	1.59716e+06	1.26765e+06	0.495492	2.19228e+06	2.48763e+06	396437	1.92971e+06	2.34247e+06	2.09988e+06	2.27349e+06	357865	2.60763e+06	369882	1.92971e+06	1.01952e+06	0.495492	2.68459e+06	972739	958426	230732	1.37798e+06	1.11351e+06	1.21585e+06	1.33187e+06	209559	242401	1.27711e+06	594108	1.99975e+06	2.60832e+06	380991	1.92971e+06	2.66055e+06	1.98165e+06	2.52809e+06
Q8QZS1	5	5	0.328296	3-hydroxyisobutyryl-CoA hydrolase, mitochondrial (HIBCH_MOUSE)	218707	240714	214357	258230	222471	280466	261841	219041	214092	227370	226383	299570	0.125154	196061	209209	273374	224434	219954	224333	209995	271416	182670	294621	224434	215008	0.125154	238043	221750	190743	199474	192200	220730	236088	184858	158628	179999	181019	140399	178842	219359	262723	224434	249821	211702	233510
Q9D3D9	9	8	0.33063	ATP synthase subunit delta, mitochondrial (ATPD_MOUSE)	3.30581e+06	1.96386e+06	1.88242e+06	2.40067e+06	2.11024e+06	2.73242e+06	2.62341e+06	2.13725e+06	2.23956e+06	2.3494e+06	2.27059e+06	3.77007e+06	0.241848	2.96909e+06	2.31599e+06	2.40837e+06	2.955e+06	2.19654e+06	3.60579e+06	3.20359e+06	2.23508e+06	2.6729e+06	2.55072e+06	2.955e+06	1.95634e+06	0.241848	3.59808e+06	1.80914e+06	1.67504e+06	1.85444e+06	1.82311e+06	2.15045e+06	2.36538e+06	1.80371e+06	1.65936e+06	1.85992e+06	1.81559e+06	1.76692e+06	2.70833e+06	2.42836e+06	2.31453e+06	2.955e+06	2.49481e+06	3.40276e+06	3.56233e+06
P60766	4	3	0.33261	Cell division control protein 42 homolog (CDC42_MOUSE)	271435	273555	187667	222204	285931	297685	343617	323262	242689	223187	305455	480694	0.270536	276513	232657	270598	293572	200986	330271	283063	232514	237911	263580	293572	213367	0.270536	295434	252003	166993	171645	247026	234282	309820	272814	179816	176687	244245	225286	252228	243945	260055	293572	228278	311675	314761
Q5XKE0	133	128	0.33261	Myosin-binding protein C, fast-type (MYPC2_MOUSE)	1.29954e+08	2.50291e+08	2.35054e+08	2.76287e+08	2.17385e+08	1.12924e+08	1.14143e+08	2.1624e+08	2.71546e+08	2.76001e+08	2.13714e+08	1.35034e+08	0.295365	1.51744e+08	1.87041e+08	2.01079e+08	1.41215e+08	1.91584e+08	1.29411e+08	1.23464e+08	2.01838e+08	1.86606e+08	2.13352e+08	1.41215e+08	2.3936e+08	0.295365	1.41444e+08	2.30572e+08	2.09159e+08	2.13422e+08	1.87807e+08	8.88727e+07	1.02917e+08	1.82494e+08	2.01197e+08	2.18498e+08	1.70889e+08	6.32862e+07	1.38417e+08	1.96116e+08	1.93244e+08	1.41215e+08	2.17599e+08	1.22124e+08	1.3729e+08
P03930	3	2	0.33306	ATP synthase protein 8 (ATP8_MOUSE)	255748	194702	207780	218280	202105	262430	238785	190563	222578	259808	195976	14546.6	0.307452	198797	263433	253059	234931	239899	120108	263967	234823	283936	226534	234931	181993	0.307452	278359	179363	184891	168614	174605	206535	215299	160824	164915	205678	156705	6817.54	181338	276214	243199	234931	272474	113345	293527
O70548	6	6	0.334665	Telethonin (TELT_MOUSE)	510639	289408	300514	495956	641087	497583	449769	633315	536647	609946	621613	912270	0.316394	710274	695113	479759	706762	650912	596998	513518	515815	792042	536202	706762	297710	0.316394	555785	266607	267408	383109	553858	391603	405531	534480	397619	482867	497050	427553	647894	728838	461067	706762	739299	563383	571023
P46935	4	4	0.335878	E3 ubiquitin-protein ligase NEDD4 (NEDD4_MOUSE)	147369	171441	127790	135385	106267	123883	147321	136557	116216	120787	130528	131323	0.129706	159720	120097	117638	129627	114676	139299	146562	91566.7	124275	110350	129627	130714	0.129706	160398	157934	113712	104580	91808	97497.1	132831	115246	86108.4	95621.6	104372	61547	145693	125924	113054	129627	130248	131456	162975
P48453	5	3	0.339476	Serine/threonine-protein phosphatase 2B catalytic subunit beta isoform (PP2BB_MOUSE)	57373.2	97728.5	82714.1	90255	78421	69983.4	65949.6	68923.8	98806.7	112301	72059.5	49871.5	0.244059	73216.9	86119.3	117991	73610.2	95191.4	43165.4	59167.5	116350	101418	132967	73610.2	104951	0.244059	62445.7	90028.9	73602	69718.9	67750.7	55077.7	59463	58167.7	73209	88903.5	57619.7	23373.2	66786.6	90297.6	113394	73610.2	108117	40734.9	65793.3
Q9D1Q6	4	3	0.339869	Endoplasmic reticulum resident protein 44 (ERP44_MOUSE)	68642.6	99722.2	104822	126642	84543.9	83466.9	88348.8	104817	173378	136076	94031.7	92938.7	0.293351	84121.6	85454.7	105805	75929.6	90278.1	85771.8	84717	115803	98079	111145	75929.6	123252	0.293351	74711.4	91865.5	93274.7	97827	73040.4	65689.4	79659.2	88459.5	128461	107725	75189	43557.5	76733.6	89600.8	101682	75929.6	102537	80942.3	94203.8
Q922B2	6	6	0.340089	Aspartate--tRNA ligase, cytoplasmic (SYDC_MOUSE)	495741	455290	404630	384271	400777	442823	443794	414017	441391	339091	413252	622230	0.163814	503604	417761	461745	439086	406171	527654	448508	425542	441625	461139	439086	498536	0.163814	539571	419419	360054	296837	346245	348507	400145	349406	327041	268443	330442	291620	459375	438030	443755	439086	461324	497943	498733
Q9CZU6	23	21	0.341541	Citrate synthase, mitochondrial (CISY_MOUSE)	1.33379e+07	1.31744e+07	1.28351e+07	1.38808e+07	1.39431e+07	1.29652e+07	1.26818e+07	1.44144e+07	1.39391e+07	1.40086e+07	1.37633e+07	1.64701e+07	0.0726057	1.23891e+07	1.234e+07	1.50407e+07	1.19387e+07	1.27064e+07	1.4878e+07	1.34129e+07	1.44632e+07	1.32918e+07	1.49504e+07	1.19387e+07	1.31528e+07	0.0726057	1.45171e+07	1.21365e+07	1.14211e+07	1.07224e+07	1.2046e+07	1.02037e+07	1.14344e+07	1.21649e+07	1.03279e+07	1.109e+07	1.10053e+07	7.71901e+06	1.1301e+07	1.29387e+07	1.44547e+07	1.19387e+07	1.44318e+07	1.40403e+07	1.4915e+07
Q9CYT6	7	6	0.342479	Adenylyl cyclase-associated protein 2 (CAP2_MOUSE)	223281	304954	285279	331642	177016	275185	270136	173784	340915	347509	185083	292065	0.225718	237639	258964	378821	231331	299928	213200	219881	400666	300016	448681	231331	335394	0.225718	243022	280928	253852	256182	152930	216574	243567	146664	252595	275108	147995	136882	216769	271529	364062	231331	340654	201196	244504
P38647	22	21	0.343034	Stress-70 protein, mitochondrial (GRP75_MOUSE)	2.78522e+06	1.96626e+06	1.90168e+06	2.11473e+06	2.08201e+06	2.64825e+06	2.57485e+06	2.17587e+06	2.10366e+06	2.03232e+06	2.0446e+06	2.70277e+06	0.151215	2.46617e+06	2.05131e+06	2.32629e+06	2.37187e+06	2.19027e+06	2.84239e+06	2.71268e+06	2.35522e+06	2.19796e+06	2.40168e+06	2.37187e+06	2.0376e+06	0.151215	3.03147e+06	1.81135e+06	1.69218e+06	1.63356e+06	1.79872e+06	2.0842e+06	2.3216e+06	1.83631e+06	1.55867e+06	1.6089e+06	1.63489e+06	1.2667e+06	2.24958e+06	2.15084e+06	2.23565e+06	2.37187e+06	2.48769e+06	2.68234e+06	3.01646e+06
P62869	4	4	0.343876	Transcription elongation factor B polypeptide 2 (ELOB_MOUSE)	430029	1.02278e+06	1.05138e+06	925487	422541	553232	561331	452610	932875	922460	478536	315141	0.490548	677399	688744	848197	597587	810657	431132	469129	1.00578e+06	612495	1.08771e+06	597587	1.27185e+06	0.490548	468049	942204	935559	714908	365048	435400	506121	381976	691197	730270	382644	147697	617906	722160	815149	597587	920735	406856	521663
P02468	25	23	0.344773	Laminin subunit gamma-1 (LAMC1_MOUSE)	1.62264e+06	959424	956045	902914	1.47269e+06	1.76583e+06	1.74684e+06	1.52393e+06	993026	1.02093e+06	1.63183e+06	1.93781e+06	0.255262	1.69013e+06	3.07635e+06	906556	1.5022e+06	2.92166e+06	1.65544e+06	1.56507e+06	849241	3.38908e+06	932623	1.5022e+06	932788	0.255262	1.76611e+06	883835	850724	697470	1.27231e+06	1.38973e+06	1.57503e+06	1.28611e+06	735764	808224	1.30484e+06	908191	1.5417e+06	3.22561e+06	871235	1.5022e+06	3.31839e+06	1.56223e+06	1.74033e+06
Q9JLZ3	2	2	0.348316	Methylglutaconyl-CoA hydratase, mitochondrial (AUHM_MOUSE)	107234	62346.2	86804.1	65563.7	74428.8	87480	104709	73183.4	66904.6	72472.7	72607.2	102088	0.216238	68681.6	77738.5	88041.6	86548	76870.2	106103	113722	83782	68625.2	111229	86548	76631.8	0.216238	116715	57434.2	77241.5	50645.8	64301.7	68847.8	94410.2	61762.5	49571.7	57373.4	58057.6	47845.3	62649.6	81510.2	84611.3	86548	87308.3	100129	126457
O55103	2	2	0.348579	Periaxin (PRAX_MOUSE)	17285.3	3828.75	883.312	15618.5	25978.9	53978	47760.2	25896.2	14360.3	10629.3	19979.6	46914	0.934961	33106.4	24073.8	18249.1	39471.2	24842.8	21567.7	21275.8	18282.9	42048.5	17710.6	39471.2	4848.14	0.934961	18813.5	3527.1	786.003	12064.8	22444.1	42481.3	43062.7	21854.8	10640	8414.76	15975.9	21987.1	30198.9	25241.8	17538.1	39471.2	28216.2	20353.3	23658.3
P09405	8	8	0.348875	Nucleolin (NUCL_MOUSE)	182255	263191	237676	203175	148819	219386	205510	145883	165661	187159	145234	310542	0.259602	192590	198834	284877	180774	217043	174470	178343	284131	192781	282133	180774	237283	0.259602	198368	242455	211493	156946	128570	172660	185297	123117	122744	148165	116131	145541	175676	208480	273777	180774	246515	164646	198314
P53996	5	5	0.348989	Cellular nucleic acid-binding protein (CNBP_MOUSE)	182307	251363	260084	306519	166297	237588	227833	199321	349602	359690	183839	299642	0.266934	212669	263648	346301	209404	261871	184356	204051	399601	350789	405549	209404	344902	0.266934	198425	231559	231432	236775	143670	186984	205424	168215	259031	284751	147000	140433	193991	276439	332809	209404	297430	173975	226902
Q9WUK2	4	4	0.349182	Eukaryotic translation initiation factor 4H (IF4H_MOUSE)	57292.5	210978	224489	198251	71544.9	111414	131472	77529.5	191512	183463	78080	105596	0.504711	116544	180279	234997	125455	209136	64874.4	69329	259765	117602	263552	125455	206447	0.504711	62357.9	194356	199758	153142	61810.1	87684.4	118541	65430.3	141898	145239	62433.8	49489.4	106308	189026	225841	125455	237535	61221.5	77092.6
Q9CQ92	4	4	0.351284	Mitochondrial fission 1 protein (FIS1_MOUSE)	383920	438555	390868	356623	425164	431403	510065	435633	338115	390844	490807	388485	0.124294	432497	287714	339635	426977	343262	389640	437853	456941	213822	497293	426977	453444	0.124294	417863	404004	347809	275480	367314	339520	459897	367648	250520	309413	392456	182071	394513	301673	326402	426977	389873	367701	486886
Q9CQ75	5	5	0.351605	NADH dehydrogenase [ubiquinone] 1 alpha subcomplex subunit 2 (NDUA2_MOUSE)	1.21839e+06	885129	873644	1.07439e+06	1.28658e+06	1.29948e+06	1.28465e+06	1.42745e+06	1.10638e+06	1.09514e+06	1.37819e+06	1.54585e+06	0.164937	1.06707e+06	1.1899e+06	945052	1.06833e+06	1.10531e+06	1.54258e+06	1.37604e+06	983454	1.27731e+06	972215	1.06833e+06	932890	0.164937	1.32611e+06	815394	777400	829931	1.11152e+06	1.0227e+06	1.1583e+06	1.20469e+06	819753	866975	1.10202e+06	724492	973353	1.24763e+06	908231	1.06833e+06	1.2554e+06	1.45573e+06	1.53013e+06
Q8BP47	2	2	0.352197	Asparagine--tRNA ligase, cytoplasmic (SYNC_MOUSE)	49262.8	126332	119073	151955	45091.2	49461.1	48452.9	33095.7	151413	154444	24450.5	70164.4	0.852997	45963.6	112100	149835	62392.9	108099	47843.6	34206.7	154599	132420	167690	62392.9	151638	0.852997	53618.2	116378	105955	117381	38955.9	38926.4	43687.3	27930.8	112187	122266	19550.9	32883.9	41926.9	117539	143997	62392.9	122778	45149.7	38037.3
P11983	7	6	0.352374	T-complex protein 1 subunit alpha (TCPA_MOUSE)	144250	135079	134290	112899	118369	142207	145783	121702	114648	116535	121365	160477	0.119128	124890	123981	138231	109357	100068	163568	132817	122933	88479.7	132371	109357	146241	0.119128	157004	124437	119497	87210.9	102263	111918	131444	102709	84946.7	92255.9	97045.3	75210.6	113921	129996	132846	109357	113656	154358	147691
Q9CQR4	3	3	0.355966	Acyl-coenzyme A thioesterase 13 (ACO13_MOUSE)	246319	156474	162167	181554	239968	253002	260530	247249	166057	167197	256767	332134	0.225185	193965	171428	191070	226191	166780	286403	229286	197046	182592	202400	226191	151752	0.225185	268097	144146	144302	140244	207317	199116	234906	208663	123037	132362	205314	155661	176930	179746	183626	226191	189426	270276	254962
Q9QZ47	45	40	0.358141	Troponin T, fast skeletal muscle (TNNT3_MOUSE)	1.06159e+08	2.18324e+08	1.94953e+08	1.96754e+08	1.39755e+08	1.08828e+08	1.10509e+08	1.35649e+08	1.97668e+08	2.10184e+08	1.42625e+08	1.18075e+08	0.308017	1.24166e+08	1.35783e+08	1.60588e+08	1.19064e+08	1.34506e+08	1.14252e+08	9.95233e+07	1.6435e+08	1.35551e+08	1.73757e+08	1.19064e+08	2.02698e+08	0.308017	1.15544e+08	2.01124e+08	1.73476e+08	1.51986e+08	1.20739e+08	8.56492e+07	9.96398e+07	1.14479e+08	1.46458e+08	1.66394e+08	1.14045e+08	5.53381e+07	1.13261e+08	1.42371e+08	1.54331e+08	1.19064e+08	1.52771e+08	1.07819e+08	1.10668e+08
P54775	4	4	0.360777	26S protease regulatory subunit 6B (PRS6B_MOUSE)	54017.5	103210	96493.3	84791.6	59000.8	82393.7	102144	53148.8	81007	86793.9	56325.6	71221.6	0.226873	64062.5	68663	87159.1	60811.9	83918.3	45977.6	49066.9	102297	49328.3	91322.9	60811.9	84004.2	0.226873	58793.4	95078.6	85863.3	65498.6	50972.9	64844.8	92097.4	44854.5	60020.7	68710.9	45038.7	33379.4	58436.2	71994.4	83763.2	60811.9	95313.5	43388.7	54561.6
P48758	3	3	0.362345	Carbonyl reductase [NADPH] 1 (CBR1_MOUSE)	152556	158832	167393	105494	96643.3	102810	100413	108645	122362	108802	106819	146507	0.236445	102411	77915	111554	97312.9	87117.1	150559	125551	134801	94575.1	114669	97312.9	176034	0.236445	166044	146318	148953	81490.9	83493.6	80912.8	90536.5	91690.3	90661.6	86133.7	85413.8	68663.1	93417.1	81695.2	107208	97312.9	98946.6	142082	139611
Q6PB66	6	6	0.362427	Leucine-rich PPR motif-containing protein, mitochondrial (LPPRC_MOUSE)	196552	115002	108466	122357	211605	204576	194620	197597	156967	127310	225716	149533	0.239644	176533	149385	114126	157781	130376	177435	200768	131985	153088	142479	157781	123358	0.239644	213930	105941	96516.8	94516.9	182813	161004	175478	166760	116302	100786	180486	70081.5	161029	156633	109679	157781	148080	167444	223251
P52480	62	61	0.363305	Pyruvate kinase PKM (KPYM_MOUSE)	1.41763e+08	1.52298e+08	1.42278e+08	1.37444e+08	1.39338e+08	1.15929e+08	1.15383e+08	1.37819e+08	1.34177e+08	1.35533e+08	1.35066e+08	1.12248e+08	0.0900587	1.24292e+08	1.03534e+08	1.46064e+08	1.19979e+08	1.0458e+08	1.42536e+08	1.36233e+08	1.43328e+08	1.01791e+08	1.45453e+08	1.19979e+08	1.47187e+08	0.0900587	1.54297e+08	1.40299e+08	1.26604e+08	1.06171e+08	1.20379e+08	9.12377e+07	1.04034e+08	1.16311e+08	9.94158e+07	1.07296e+08	1.08e+08	5.26073e+07	1.13376e+08	1.08557e+08	1.40374e+08	1.19979e+08	1.1878e+08	1.3451e+08	1.51489e+08
Q9CZ04	2	2	0.365827	COP9 signalosome complex subunit 7a (CSN7A_MOUSE)	6176.03	129372	122278	89459.3	22753.3	33356.5	4100.6	41.1879	84595.6	93776.3	24924.1	988.979	1.69247	20834.2	76567.5	97274.9	24323.6	107053	5427.99	2649.36	62605.1	43410.3	60181.5	24323.6	48841.4	1.69247	6722.07	119179	108808	69104.3	19657.4	26251.9	3697.28	34.7602	62679.6	74238.5	19929.6	463.504	19004.5	80282.4	93484.9	24323.6	121590	5122.36	2946.04
P14231	4	4	0.367119	Sodium/potassium-transporting ATPase subunit beta-2 (AT1B2_MOUSE)	113691	299095	275607	291205	110090	104719	106641	132158	322092	295663	159900	94403.5	0.645878	136073	273750	366543	121288	244641	110459	110957	349898	294420	354013	121288	277416	0.645878	123743	275531	245245	224946	95110.7	82415.1	96152.2	111534	238649	234063	127858	44244	124122	287032	352262	121288	277860	104239	123383
Q06185	3	2	0.367302	ATP synthase subunit e, mitochondrial (ATP5I_MOUSE)	435924	265148	275785	350454	537263	484040	471537	551423	365121	372667	523813	674607	0.267896	374992	370397	337065	460484	352762	531854	468076	340221	398080	364489	460484	291273	0.267896	474465	244259	245403	270714	464161	380945	425158	465369	270530	295023	418848	316167	342058	388368	323932	460484	400663	501907	520492
Q60930	14	10	0.368038	Voltage-dependent anion-selective channel protein 2 (VDAC2_MOUSE)	2.37421e+06	3.0442e+06	3.02965e+06	3.19084e+06	1.91407e+06	2.45893e+06	2.51649e+06	1.83398e+06	3.12567e+06	3.23208e+06	1.73646e+06	2.89173e+06	0.204718	2.23845e+06	3.33133e+06	3.51778e+06	1.91639e+06	3.49226e+06	2.52276e+06	2.13548e+06	3.51671e+06	3.23256e+06	3.72622e+06	1.91639e+06	2.97149e+06	0.204718	2.58412e+06	2.80436e+06	2.69589e+06	2.46481e+06	1.65364e+06	1.93521e+06	2.26898e+06	1.54777e+06	2.31591e+06	2.55869e+06	1.3885e+06	1.35526e+06	2.04186e+06	3.49296e+06	3.38072e+06	1.91639e+06	3.96647e+06	2.38071e+06	2.37462e+06
Q9D880	3	2	0.369611	Mitochondrial import inner membrane translocase subunit TIM50 (TIM50_MOUSE)	44317.2	51215.7	65079.2	36334.3	42509.2	62786.3	72440.5	62031.1	53538.9	52270.1	43030.8	54876.3	0.203073	47929.3	56284.9	48454	41819.7	80858.2	63096	50992.1	67579.3	73755.9	60122.7	41819.7	60823.3	0.203073	48235.4	47180.7	57909.8	28067	36725.2	49413.6	65315.6	52350.6	39668.7	41379.9	34408	25718.8	43719.9	59015.7	46566.2	41819.7	91837.9	59543.3	56702.3
Q8BK30	2	2	0.375527	NADH dehydrogenase [ubiquinone] flavoprotein 3, mitochondrial (NDUV3_MOUSE)	126208	185057	173293	216607	125519	165697	159506	125026	213925	251777	119901	220390	0.26367	188448	216119	198648	208488	207762	134554	122810	193526	257546	187190	208488	134609	0.26367	137366	170477	154203	167322	108440	130405	143818	105515	158504	199320	95874.2	103290	171898	226604	190909	208488	235974	126978	136563
Q9DC69	14	14	0.376602	NADH dehydrogenase [ubiquinone] 1 alpha subcomplex subunit 9, mitochondrial (NDUA9_MOUSE)	2.08984e+06	1.99697e+06	1.78934e+06	1.97351e+06	2.09724e+06	2.55008e+06	2.58614e+06	2.23534e+06	1.81449e+06	1.89472e+06	2.23848e+06	1.59461e+06	0.145257	2.18428e+06	1.99512e+06	1.98376e+06	2.18321e+06	1.89415e+06	1.72083e+06	2.04383e+06	1.88571e+06	1.47898e+06	2.27553e+06	2.18321e+06	1.78168e+06	0.145257	2.27461e+06	1.83963e+06	1.59222e+06	1.52447e+06	1.81188e+06	2.00694e+06	2.33178e+06	1.88649e+06	1.34441e+06	1.49996e+06	1.78992e+06	747347	1.99245e+06	2.09192e+06	1.90646e+06	2.18321e+06	2.15135e+06	1.62393e+06	2.27271e+06
Q8CHS7	11	11	0.377548	Dehydrogenase/reductase SDR family member 7C (DRS7C_MOUSE)	934639	2.38856e+06	2.21296e+06	1.94584e+06	1.34285e+06	1.26913e+06	1.36474e+06	1.30931e+06	1.80977e+06	1.87926e+06	1.36531e+06	859780	0.354651	1.24153e+06	1.35072e+06	1.61386e+06	1.1265e+06	1.55205e+06	884246	838081	1.70896e+06	1.12673e+06	1.75351e+06	1.1265e+06	2.25765e+06	0.354651	1.01727e+06	2.20038e+06	1.96917e+06	1.50309e+06	1.16013e+06	998818	1.23051e+06	1.10498e+06	1.34092e+06	1.48772e+06	1.09172e+06	402952	1.1325e+06	1.41625e+06	1.55098e+06	1.1265e+06	1.7628e+06	834457	931932
P16546	5	5	0.37786	Spectrin alpha chain, non-erythrocytic 1 (SPTN1_MOUSE)	122450	87371.7	79587.1	75705.2	85217.9	110282	102396	71578.3	73517.1	67865	81880.1	142228	0.275352	99155.2	111515	88286.5	91430	92507.6	129035	110569	83605.7	111685	77063.7	91430	79656.3	0.275352	133276	80488	70819.5	58479.7	73622.8	86793.4	92325	60407.9	54471.2	53725.6	65472.4	66657.9	90446.9	116925	84846.7	91430	105069	121769	122951
P10922	3	3	0.378127	Histone H1.0 (H10_MOUSE)	231439	164818	170600	109445	328351	290705	294337	363653	92427.2	92236.5	341975	177757	0.488706	242400	305503	176060	245397	325531	288145	263168	149973	313957	150337	245397	169243	0.488706	251901	151833	151806	84542.3	283674	228788	265387	306902	68482.3	73019.5	273448	83309.2	221111	320325	169200	245397	369735	271920	292639
Q9QY76	8	7	0.378815	Vesicle-associated membrane protein-associated protein B (VAPB_MOUSE)	547861	682465	721651	656466	573489	595678	620040	588196	615544	711504	636084	601184	0.0880233	614090	609874	768719	547562	678378	633776	569086	738959	682277	813754	547562	693177	0.0880233	596299	628696	642151	507098	495457	468805	559055	496402	456077	563266	508621	281756	560158	639464	738769	547562	770494	598090	632814
Q9CQZ6	3	2	0.380567	NADH dehydrogenase [ubiquinone] 1 beta subcomplex subunit 3 (NDUB3_MOUSE)	193450	90250	102263	128163	172524	174094	167945	169285	129880	134114	162223	1.41571	0.356697	123569	139872	124760	147969	130187	118670	167762	113714	156009	112916	147969	101090	0.356697	210553	83139.6	90997.4	99001.9	149050	137014	151427	142866	96232.2	106172	129716	0.663498	112716	146658	119899	147969	147865	111988	186549
P62814	2	2	0.382053	V-type proton ATPase subunit B, brain isoform (VATB2_MOUSE)	47295.9	40008.9	39755.6	25161	30792.3	41523.9	43137.7	31127.3	22116.4	26779.1	36208.2	28521.5	0.238527	42741.6	23492.8	35489.6	44311.5	37623.3	40911.4	36695.5	41306.1	21450.4	45632.2	44311.5	35920.4	0.238527	51477.4	36856.8	35376	19436	26602.5	32679.8	38894.8	26269.6	16386.8	21199.8	28952.5	13367.2	38987.8	24632.7	34106.9	44311.5	42732.1	38607.8	40804.8
O09165	49	49	0.382421	Calsequestrin-1 (CASQ1_MOUSE)	1.36727e+08	1.97137e+08	1.86705e+08	1.60337e+08	1.4027e+08	8.91696e+07	1.0106e+08	1.35554e+08	1.58043e+08	1.57681e+08	1.33631e+08	1.13838e+08	0.231189	1.84218e+08	1.22957e+08	1.53373e+08	1.75735e+08	1.31458e+08	1.43765e+08	1.23095e+08	1.52979e+08	1.15562e+08	1.57774e+08	1.75735e+08	1.82321e+08	0.231189	1.48815e+08	1.81605e+08	1.66137e+08	1.23855e+08	1.21184e+08	7.01775e+07	9.11197e+07	1.144e+08	1.17099e+08	1.24829e+08	1.06853e+08	5.33523e+07	1.68039e+08	1.28923e+08	1.47397e+08	1.75735e+08	1.49308e+08	1.3567e+08	1.36879e+08
Q9QZJ6	2	2	0.385808	Microfibrillar-associated protein 5 (MFAP5_MOUSE)	13546.5	28058.4	20059.1	12311.4	13992.6	18403.1	16198.7	21912.2	14427.6	8389.75	22018.4	5472.04	0.409766	17069.5	70085.3	8252.77	19546.1	66660.5	10963.4	16102.4	9433.42	97479.6	3572.84	19546.1	22565.1	0.409766	14744.2	25847.8	17849.3	9510.18	12088.7	14483.4	14605.4	18492.6	10689.9	6641.79	17606.2	2564.58	15570.4	73485.7	7931.23	19546.1	75712.3	10346.1	17905.6
O35206	4	4	0.387399	Collagen alpha-1(XV) chain (COFA1_MOUSE)	105431	59595.6	78300.8	93954.7	82749.8	106552	117433	87342.1	86301.8	68272.6	82349.1	102487	0.193179	81918.6	145748	76772.2	112215	147605	90467.3	109119	74446.5	166077	52620.4	112215	65262.5	0.193179	114752	54900.3	69674.9	72576.9	71490.4	83858	105883	73711.6	63943.8	54048.4	65847.4	48032.7	74724	152819	73781	112215	167648	85373.4	121338
Q9DCL8	2	2	0.387825	Protein phosphatase inhibitor 2 (IPP2_MOUSE)	8374.24	13987.2	16428.4	18226.3	6857.07	15482.7	16986.6	10924.8	18926	17672.7	10391.7	24263.4	0.312738	10976.1	14737.4	18436.3	18021.6	14875.6	9997.59	9240.96	19591.7	26650.5	23832.8	18021.6	15953.2	0.312738	9114.63	12885.2	14618.6	14079.2	5924.06	12185.1	15315.9	9219.89	14022.9	13990.7	8309.31	11371.5	10012.1	15452.5	17718	18021.6	16895.6	9434.66	10275.8
P27612	2	2	0.390924	Phospholipase A-2-activating protein (PLAP_MOUSE)	31570.5	27983.5	28048.8	33374.1	34422.5	42580.4	33841.6	31611.8	30019.5	30282.1	30871	37855.7	0.132125	30087.7	29745.1	35413.2	32017.2	25950.4	37700.7	34085.3	41902.5	30437.9	42223.7	32017.2	43647.9	0.132125	34361.7	25778.8	24958.9	25780.3	29738.8	33511.3	30513	26678.5	22242.4	23973	24684.9	17741.8	27445.2	31188.2	34033.4	32017.2	29474.2	35577.9	37902.3
Q61316	11	11	0.393996	Heat shock 70 kDa protein 4 (HSP74_MOUSE)	707515	616079	558991	536157	594688	711662	694480	596083	583328	543457	627490	656581	0.10216	596758	495600	615822	629046	499380	540447	647958	656048	492683	740881	629046	607502	0.10216	770068	567541	497410	414163	513772	560086	626174	503059	432206	430230	501749	307719	544348	519645	591828	629046	567191	510016	720518
P59017	2	2	0.396278	Bcl-2-like protein 13 (B2L13_MOUSE)	53956.8	33724.9	37735.4	47808.9	33856.4	54537.8	49616.7	43842.9	45386.5	37212.6	37913.3	134725	0.614034	51710.1	56323.3	52282.3	52191.2	50928.6	56432.3	51532.4	50267.9	52725.7	58306.1	52191.2	38231.4	0.614034	58727.2	31067.9	33578.3	36930.8	29249.7	42921.9	44736.6	37000.8	33628.3	29459.6	30315.9	63141.3	47168.6	59056	50245.3	52191.2	57844.2	53254.7	57303.1
Q9Z1N5	2	2	0.400354	Spliceosome RNA helicase Ddx39b (DX39B_MOUSE)	24637.2	11306.7	15308.8	9182.79	14395.3	16987.5	15865.6	13432.9	9418.9	13902.3	7739.43	23977.1	0.376649	9931.44	13472	16510.6	17421.7	12133.6	22360.1	24143.7	18738.4	14339.1	16459	17421.7	9901.34	0.376649	26815.4	10415.9	13622.3	7093.4	12436.6	13369.3	14305.1	11336.6	6978.76	11005.8	6188.55	11237.3	9059.21	14125.6	15867.3	17421.7	13781.1	21101	26847.4
Q8BJS4	3	3	0.400421	SUN domain-containing protein 2 (SUN2_MOUSE)	34016.3	14161.8	18473.9	33628.3	43845.3	49765.8	40143.9	28394.6	33651.4	20003.9	34159.9	65891.7	0.423369	45754.2	27845.6	27284.5	40976.3	34781.8	49766.1	39887.8	43988	35310.4	48294.7	40976.3	17832.3	0.423369	37023.8	13046	16438.8	25976.8	37879.5	39166.2	36195.5	23963.3	24933.4	15836.2	27314.7	30881.4	41735.8	29196.6	26221.5	40976.3	39504.8	46963.9	44354.6
P55302	2	2	0.400421	Alpha-2-macroglobulin receptor-associated protein (AMRP_MOUSE)	29426.7	60722.8	64423.9	68547.9	24264.4	36107.7	31322.6	18034.1	64027.5	70137.5	25639.1	7616.72	0.661989	43323.9	33449.9	56782.7	44383.6	41556.8	11704.8	24566.1	73925.8	67312.9	65054.8	44383.6	69445.3	0.661989	32028.3	55938.7	57326.7	52951	20962.9	28417.2	28241.8	15219.7	47440	55524.7	20501.3	3569.72	39518.9	35072.8	54570.4	44383.6	47199.7	11045.8	27317.1
Q99P72	6	5	0.402888	Reticulon-4 (RTN4_MOUSE)	1.4731e+06	1.71328e+06	1.51179e+06	1.68809e+06	1.53231e+06	1.51928e+06	1.42198e+06	1.48184e+06	1.62092e+06	1.75638e+06	1.62796e+06	2.09146e+06	0.115332	1.45287e+06	1.63865e+06	1.98386e+06	1.49029e+06	1.59616e+06	1.84335e+06	1.49669e+06	1.87156e+06	1.85603e+06	1.83333e+06	1.49029e+06	1.63214e+06	0.115332	1.60334e+06	1.5783e+06	1.34524e+06	1.30399e+06	1.32381e+06	1.19569e+06	1.28212e+06	1.25058e+06	1.20099e+06	1.39045e+06	1.30174e+06	980202	1.32527e+06	1.71815e+06	1.90657e+06	1.49029e+06	1.8129e+06	1.73955e+06	1.6643e+06
P18826	31	30	0.404986	Phosphorylase b kinase regulatory subunit alpha, skeletal muscle isoform (KPB1_MOUSE)	2.08798e+06	2.79708e+06	2.69609e+06	3.09686e+06	2.7003e+06	1.8561e+06	2.03436e+06	2.59458e+06	2.92218e+06	3.01625e+06	2.65155e+06	1.83391e+06	0.168684	2.41237e+06	2.39089e+06	2.65999e+06	2.34228e+06	2.4212e+06	2.06303e+06	1.88073e+06	2.67494e+06	2.07935e+06	2.61103e+06	2.34228e+06	2.53105e+06	0.168684	2.27259e+06	2.57671e+06	2.39908e+06	2.39222e+06	2.33288e+06	1.46077e+06	1.83427e+06	2.18967e+06	2.16514e+06	2.38783e+06	2.12022e+06	859495	2.2005e+06	2.50689e+06	2.55636e+06	2.34228e+06	2.74997e+06	1.94687e+06	2.09134e+06
Q7TSQ8	5	3	0.405472	Pyruvate dehydrogenase phosphatase regulatory subunit, mitochondrial (PDPR_MOUSE)	90980	82092.3	48571.2	49599.8	105402	100628	94513.6	102132	56843.2	109584	97878.2	51664.1	0.25737	78193.6	33189.4	81343.3	101103	48196.3	110567	103226	79537.1	41516.4	70448.8	101103	45376.7	0.25737	99023.7	75624.6	43220.5	38314.2	91060.1	79195.6	85217.6	86193.2	42117	86752.7	78264.6	24213.4	71326.2	34799.7	78174	101103	54740.9	104341	114786
Q8VDQ8	2	2	0.408486	NAD-dependent protein deacetylase sirtuin-2 (SIR2_MOUSE)	43935.2	69315.8	55872.3	41226.5	49634.9	44671.5	48481	40838.6	47177.3	50853.6	44759.8	67511.9	0.197082	48220.8	33114.2	56019	44375.7	37323.2	52008.6	31471.8	49428	47100	67310.4	44375.7	57733.2	0.197082	47819.6	63854.7	49717.2	31846.1	42881.4	35157	43712.6	34465.4	34955.2	40258.5	35790.5	31640.8	43985.8	34720.8	53836.4	44375.7	42391.3	49080.1	34996.1
P14211	16	15	0.410393	Calreticulin (CALR_MOUSE)	1.80594e+06	2.72464e+06	2.47911e+06	2.00709e+06	1.32252e+06	1.55187e+06	1.47597e+06	1.30564e+06	2.03707e+06	2.05968e+06	1.33595e+06	383889	0.369775	2.00931e+06	1.7928e+06	2.10494e+06	1.79035e+06	1.72721e+06	752916	1.63278e+06	2.14144e+06	1.77192e+06	2.22648e+06	1.79035e+06	2.6677e+06	0.369775	1.96561e+06	2.50997e+06	2.206e+06	1.55041e+06	1.14257e+06	1.22134e+06	1.3308e+06	1.10189e+06	1.50933e+06	1.63056e+06	1.06825e+06	179917	1.83284e+06	1.87978e+06	2.02293e+06	1.79035e+06	1.96175e+06	710522	1.81563e+06
Q9R0P5	2	2	0.412288	Destrin (DEST_MOUSE)	85259.1	67541.2	60505.4	53704.2	70156.8	101894	120894	73236.5	53804	50546.5	68563.8	130505	0.382401	75142.8	47133.3	71349.1	66627.5	58000.5	99167.2	82500.9	87424.2	39027.5	78906.5	66627.5	61391.4	0.382401	92797.1	62220	53839.9	41484.7	60610.9	80191.9	109004	61807.3	39865.1	40015.4	54824.5	61163.6	68543.4	49420.1	68569.2	66627.5	65876.3	93583.5	91739.6
Q64433	3	3	0.41247	10 kDa heat shock protein, mitochondrial (CH10_MOUSE)	473303	465088	444630	410964	333542	513070	514502	340463	394055	391970	354459	675794	0.225076	423572	441108	606142	398868	426751	485127	391778	561785	477760	566803	398868	418810	0.225076	515148	428446	395648	317456	288159	403792	463897	287331	291968	310305	283430	316724	386371	462509	582526	398868	484699	457811	435651
P37804	2	2	0.412738	Transgelin (TAGL_MOUSE)	75976.3	22586.7	30677.2	30975.5	80850.4	117857	110749	87629.4	37883.6	40294.2	100841	321427	1.03077	49072.2	41107.9	56118.2	49251.3	34108.8	131175	78601.6	58452.3	50869.9	63137.6	49251.3	36481.6	1.03077	82693.5	20807.2	27297.7	23927.5	69849.5	92754.9	99856.2	73954.1	28069.2	31899.1	80633.9	150643	44762.4	43102.3	53931.8	49251.3	38740.4	123789	87403.6
Q9ERK4	4	3	0.413585	Exportin-2 (XPO2_MOUSE)	105769	89059.7	109044	98878.4	102564	147173	132444	117310	112793	121070	122680	184358	0.221315	121460	88587.2	121756	96597.6	88235.6	133902	128350	125122	95441.7	141113	96597.6	112304	0.221315	115120	82043.1	97031.8	76380.2	88608.7	115827	119417	99003	83572.1	95846	98096.6	86402.9	110793	92885.2	117012	96597.6	100217	126362	142723
P97807	20	20	0.414789	Fumarate hydratase, mitochondrial (FUMH_MOUSE)	8.84293e+06	6.94781e+06	6.72829e+06	7.13602e+06	7.79933e+06	7.40744e+06	7.47663e+06	8.147e+06	7.13619e+06	7.36628e+06	8.36471e+06	4.67547e+06	0.140838	8.01945e+06	5.87305e+06	6.75634e+06	7.84125e+06	6.09482e+06	6.38587e+06	8.474e+06	6.62051e+06	5.64953e+06	7.01393e+06	7.84125e+06	6.96012e+06	0.140838	9.62475e+06	6.40042e+06	5.98708e+06	5.51234e+06	6.73812e+06	5.82975e+06	6.74126e+06	6.87559e+06	5.28743e+06	5.83155e+06	6.68853e+06	2.19125e+06	7.31514e+06	6.158e+06	6.4931e+06	7.84125e+06	6.92243e+06	6.0263e+06	9.42295e+06
P47962	4	3	0.415413	60S ribosomal protein L5 (RL5_MOUSE)	21377.2	42310.4	52851.1	44912.1	51302.1	92744	61220.8	58396.7	40502.8	44472	60943	73863.2	0.346398	41513.3	51712.7	39127.1	50606.9	61021.2	23842.2	35227.9	41825.8	82705	29108.1	50606.9	63059.2	0.346398	23267.2	38976.9	47028.8	34693.1	44321.7	72990.6	55199.3	49283.3	30009.8	35206.5	48730.8	34617.4	37867.3	54221.7	37602.7	50606.9	69307.2	22499.7	39172.9
Q9D8N0	14	14	0.416958	Elongation factor 1-gamma (EF1G_MOUSE)	1.34305e+06	1.52532e+06	1.57483e+06	1.3977e+06	1.14709e+06	1.28188e+06	1.27023e+06	1.1792e+06	1.38828e+06	1.48263e+06	1.25576e+06	1.0382e+06	0.121953	1.24311e+06	1.25799e+06	1.57439e+06	1.17366e+06	1.26846e+06	1.22725e+06	1.2798e+06	1.63813e+06	1.45041e+06	1.72155e+06	1.17366e+06	1.66293e+06	0.121953	1.46179e+06	1.40515e+06	1.40134e+06	1.07968e+06	991013	1.00885e+06	1.1453e+06	995171	1.02862e+06	1.17373e+06	1.00412e+06	486574	1.13393e+06	1.31903e+06	1.51305e+06	1.17366e+06	1.4407e+06	1.15815e+06	1.42311e+06
Q9Z1Z2	3	3	0.417474	Serine-threonine kinase receptor-associated protein (STRAP_MOUSE)	47355.8	64877.3	60765.4	52115	29360.7	34392.3	35210.1	25755	44919.7	40636.8	25075.1	43997.3	0.305211	43141.9	44329.6	74249	49250.9	32902	33449.1	34164.3	48907.2	45836.1	48197.3	49250.9	38689	0.305211	51542.6	59765.9	54071.3	40257.1	25365.8	27067.1	31747	21735.7	33282.4	32170.3	20050.3	20620.2	39352.9	46480.3	71356.1	49250.9	37369.7	31565.7	37990.1
Q8VDD5	17	10	0.418213	Myosin-9 (MYH9_MOUSE)	406652	330055	310256	295830	342785	367108	361504	333239	303220	342480	291322	353262	0.0993077	300780	379795	237951	290983	393436	334504	393812	247767	416014	251661	290983	344389	0.0993077	442605	304051	276077	228519	296144	288918	325948	281234	224666	271126	232945	165563	274364	398222	228680	290983	446860	315669	437912
Q9WVJ2	4	4	0.418498	26S proteasome non-ATPase regulatory subunit 13 (PSD13_MOUSE)	164829	141705	189671	147472	134589	152069	145575	165690	162653	149048	147307	122604	0.115942	167126	136192	177675	140776	132396	153692	147139	154067	122352	146692	140776	138261	0.115942	179402	130541	168776	113917	116276	119680	131257	139833	120515	117995	117788	57460.8	152448	142800	170752	140776	150373	145039	163616
Q61941	8	8	0.418625	NAD(P) transhydrogenase, mitochondrial (NNTM_MOUSE)	370610	155817	152315	152611	224900	500476	494506	259834	176205	150873	261067	616445	0.673627	283470	180093	151370	275544	175616	455790	372587	139584	187857	159212	275544	179619	0.673627	403376	143541	135536	117887	194299	393880	445868	219284	130556	119439	208753	288909	258574	188831	145472	275544	199463	430126	414311
Q9QUR6	8	8	0.418662	Prolyl endopeptidase (PPCE_MOUSE)	221010	298555	299352	271088	228501	259294	284811	221028	283093	227705	218783	377520	0.177869	201641	213290	333331	188761	212867	259221	215640	359112	190837	360137	188761	295794	0.177869	240550	275033	266375	209407	197410	204068	256798	186535	209753	180264	174942	176932	183932	223638	320344	188761	241772	244625	239788
Q9D6J5	6	6	0.419954	NADH dehydrogenase [ubiquinone] 1 beta subcomplex subunit 8, mitochondrial (NDUB8_MOUSE)	1.47367e+06	1.1207e+06	1.1379e+06	1.39743e+06	1.37263e+06	1.4811e+06	1.4152e+06	1.26903e+06	1.41355e+06	1.43013e+06	1.25303e+06	929588	0.12293	1.27017e+06	1.49038e+06	1.32133e+06	1.2243e+06	1.36206e+06	803814	1.23785e+06	1.2148e+06	1.51765e+06	1.19655e+06	1.2243e+06	1.08939e+06	0.12293	1.60396e+06	1.0324e+06	1.01254e+06	1.07947e+06	1.18586e+06	1.16564e+06	1.276e+06	1.07099e+06	1.04735e+06	1.13217e+06	1.00194e+06	435669	1.15861e+06	1.56269e+06	1.26985e+06	1.2243e+06	1.54702e+06	758554	1.37647e+06
Q91Z53	4	4	0.422959	Glyoxylate reductase/hydroxypyruvate reductase (GRHPR_MOUSE)	241411	377571	345761	265258	207352	223101	219475	209374	296509	316692	192029	207062	0.265513	283828	229679	384065	234663	260188	150825	217036	439083	278927	365217	234663	366956	0.265513	262754	347824	307671	204903	179139	175583	197889	176699	219693	250711	153549	97043.3	258901	240822	369102	234663	295518	142333	241340
P09103	18	17	0.424324	Protein disulfide-isomerase (PDIA1_MOUSE)	1.76177e+06	2.618e+06	2.46221e+06	2.16092e+06	1.71659e+06	1.63203e+06	1.81037e+06	1.64031e+06	2.06927e+06	2.20349e+06	1.71203e+06	1.47122e+06	0.201316	1.96424e+06	1.85925e+06	2.23275e+06	1.81432e+06	2.09775e+06	1.84439e+06	1.73073e+06	2.40122e+06	1.58585e+06	2.62674e+06	1.81432e+06	2.58496e+06	0.201316	1.91754e+06	2.41174e+06	2.19097e+06	1.66924e+06	1.48302e+06	1.28443e+06	1.63231e+06	1.38432e+06	1.53319e+06	1.7444e+06	1.36896e+06	689514	1.79173e+06	1.94946e+06	2.14576e+06	1.81432e+06	2.3826e+06	1.74054e+06	1.92454e+06
Q9ET80	13	13	0.4249	Junctophilin-1 (JPH1_MOUSE)	1.12642e+06	1.73133e+06	1.55158e+06	1.7974e+06	1.4847e+06	1.14075e+06	1.09491e+06	1.49407e+06	1.78821e+06	1.82528e+06	1.57869e+06	1.35787e+06	0.176295	1.2434e+06	1.56929e+06	1.46464e+06	1.24216e+06	1.48701e+06	1.12262e+06	1.0937e+06	1.4957e+06	1.76455e+06	1.5108e+06	1.24216e+06	1.65494e+06	0.176295	1.226e+06	1.59492e+06	1.38065e+06	1.38843e+06	1.28269e+06	897783	987221	1.26091e+06	1.32494e+06	1.445e+06	1.26234e+06	636392	1.1342e+06	1.64543e+06	1.40758e+06	1.24216e+06	1.68893e+06	1.05941e+06	1.21618e+06
Q9D172	8	8	0.425143	ES1 protein homolog, mitochondrial (ES1_MOUSE)	2.46203e+06	2.37576e+06	2.27615e+06	2.22012e+06	1.88103e+06	2.30171e+06	2.61842e+06	2.02805e+06	2.36779e+06	1.9141e+06	1.90538e+06	1.70346e+06	0.124067	2.42859e+06	2.05214e+06	2.40657e+06	2.20045e+06	2.12516e+06	1.97093e+06	2.19975e+06	2.56837e+06	1.79958e+06	2.57291e+06	2.20045e+06	2.56256e+06	0.124067	2.6797e+06	2.18858e+06	2.0254e+06	1.71497e+06	1.62509e+06	1.81147e+06	2.36088e+06	1.71156e+06	1.75437e+06	1.5153e+06	1.52357e+06	798358	2.2153e+06	2.1517e+06	2.3128e+06	2.20045e+06	2.41374e+06	1.85995e+06	2.44608e+06
Q8BWT1	20	19	0.428233	3-ketoacyl-CoA thiolase, mitochondrial (THIM_MOUSE)	7.42196e+06	3.21904e+06	3.08463e+06	3.68627e+06	5.09698e+06	6.65822e+06	6.91583e+06	5.40717e+06	3.46859e+06	3.5417e+06	5.2912e+06	5.6946e+06	0.296247	6.13324e+06	4.65412e+06	4.63171e+06	5.60552e+06	4.71151e+06	7.87062e+06	7.19416e+06	4.79194e+06	4.65968e+06	4.76926e+06	5.60552e+06	3.25127e+06	0.296247	8.07815e+06	2.96542e+06	2.74481e+06	2.84752e+06	4.40346e+06	5.24009e+06	6.23561e+06	4.56333e+06	2.56999e+06	2.80381e+06	4.23091e+06	2.66888e+06	5.59459e+06	4.87992e+06	4.45125e+06	5.60552e+06	5.35128e+06	7.42746e+06	7.99978e+06
Q91ZJ5	23	22	0.428548	UTP--glucose-1-phosphate uridylyltransferase (UGPA_MOUSE)	9.0821e+06	6.69579e+06	7.1604e+06	1.69817e+07	8.85869e+06	1.05278e+07	1.06502e+07	8.74849e+06	8.75254e+06	9.44163e+06	1.01382e+07	4.51727e+07	1.13925	9.66333e+06	8.51551e+06	9.34781e+06	1.01231e+07	5.3541e+06	1.82072e+07	7.85117e+06	8.08364e+06	6.49553e+06	1.40094e+07	1.01231e+07	1.02401e+07	1.13925	9.88507e+06	6.16826e+06	6.37159e+06	1.31178e+07	7.65334e+06	8.28547e+06	9.60265e+06	7.38321e+06	6.48503e+06	7.47451e+06	8.10667e+06	2.1171e+07	8.81465e+06	8.92867e+06	8.9836e+06	1.01231e+07	6.08112e+06	1.7182e+07	8.73037e+06
Q9R1P3	3	3	0.429002	Proteasome subunit beta type-2 (PSB2_MOUSE)	133193	200651	166094	152261	119902	150302	145397	123648	135127	150955	118362	141456	0.15875	123505	128697	177187	139817	141194	158467	145355	206018	114538	204002	139817	169321	0.15875	144969	184843	147797	117617	103588	118289	131096	104352	100120	119505	94643.9	66295.9	112658	134941	170284	139817	160366	149544	161632
P40142	5	5	0.433297	Transketolase (TKT_MOUSE)	71172.1	117064	115623	24785.8	87029.3	80224.5	84992.7	94691.8	33091	24981.2	95617.1	132862	0.419561	53898.3	36400.2	57241.8	55449.4	44590.3	97086.4	79757	71082.2	39664.3	49749.8	55449.4	122658	0.419561	77464.6	107841	102885	19146.2	75187.7	63137.6	76633.2	79914.3	24518.2	19776.5	76456.7	62268.3	49164.7	38166.2	55011.5	55449.4	50645.1	91619.8	88688.5
Q62261	2	2	0.433454	Spectrin beta chain, non-erythrocytic 1 (SPTB2_MOUSE)	45804	36177.5	27560	20115.5	28632.9	52436.5	49593.4	22603.6	25973.8	28789.2	24795.7	73758.9	0.556749	32516.7	52804.3	32418.1	34858.6	45570.9	37882.4	43019.9	25883.6	50988.4	35259.6	34858.6	31402.8	0.556749	49853.6	33327.2	24523.9	15538.5	24737	41268.2	44715.6	19076.1	19244.8	22791.1	19827	34568.5	29660.9	55366.2	31155	34858.6	51758.9	35749.4	47837.4
Q8BGH2	7	7	0.434495	Sorting and assembly machinery component 50 homolog (SAM50_MOUSE)	440894	513073	492394	483546	406580	447754	485196	370364	475437	427171	385444	476414	0.09795	454864	558995	520066	359671	566582	398395	370265	541778	514339	587459	359671	506950	0.09795	479874	472650	438150	373523	351259	352388	437474	312565	352266	338172	308206	223281	414915	586117	499803	359671	643518	375963	411729
P62830	5	5	0.434842	60S ribosomal protein L23 (RL23_MOUSE)	212655	404141	349032	335504	294889	456583	384326	353567	244370	271604	251136	410583	0.222635	236977	295027	346779	243529	324302	301061	203237	396293	285526	418965	243529	376142	0.222635	231456	372301	310581	259165	254765	359336	346526	298389	181061	215017	200811	192427	216165	309341	333267	243529	368338	284110	225996
Q7TMF3	7	7	0.435454	NADH dehydrogenase [ubiquinone] 1 alpha subcomplex subunit 12 (NDUAC_MOUSE)	1.70677e+06	1.00538e+06	921023	863004	1.0101e+06	1.09711e+06	1.09361e+06	982854	846427	873589	983351	674411	0.254522	1.03926e+06	1.0852e+06	881662	1.06184e+06	1.05723e+06	1.33274e+06	1.54104e+06	812501	1.09271e+06	830542	1.06184e+06	972040	0.254522	1.85767e+06	926175	819560	666642	872664	863439	986044	829471	627145	691581	786300	316076	947988	1.13785e+06	847311	1.06184e+06	1.20079e+06	1.2577e+06	1.71361e+06
P19536	11	10	0.438983	Cytochrome c oxidase subunit 5B, mitochondrial (COX5B_MOUSE)	7.45395e+06	4.30387e+06	4.29135e+06	5.50285e+06	5.31984e+06	6.85087e+06	6.3326e+06	5.4178e+06	5.5844e+06	6.03424e+06	5.90983e+06	8.8253e+06	0.222307	7.07824e+06	6.17744e+06	5.60934e+06	6.65287e+06	5.79485e+06	7.41472e+06	6.96827e+06	5.26942e+06	7.30211e+06	6.09143e+06	6.65287e+06	4.41142e+06	0.222307	8.11297e+06	3.96479e+06	3.8186e+06	4.25077e+06	4.596e+06	5.39172e+06	5.70975e+06	4.5723e+06	4.13766e+06	4.77704e+06	4.72557e+06	4.13614e+06	6.45659e+06	6.47715e+06	5.39079e+06	6.65287e+06	6.58173e+06	6.99723e+06	7.7486e+06
Q9WV06	2	2	0.441616	Ankyrin repeat domain-containing protein 2 (ANKR2_MOUSE)	110838	3153.49	1821.66	8180.39	82979	136403	135807	80145.6	4150.18	6521.28	78517.4	180191	0.798925	101392	52469.3	36425.8	93618.8	33806	118619	95492	27242.4	51630.1	24903.8	93618.8	2653.67	0.798925	120638	2905.04	1620.98	6319.08	71688.5	107351	122450	67638.2	3075	5162.6	62783.5	84450	92487.5	55015	35006.6	93618.8	38396.5	111940	106186
Q8BZ71	8	8	0.44264	SH3 and cysteine-rich domain-containing protein 3 (STAC3_MOUSE)	1.10884e+06	1.97047e+06	1.95903e+06	2.17881e+06	1.43521e+06	1.57324e+06	1.43966e+06	1.46471e+06	2.17396e+06	2.21025e+06	1.51117e+06	1.81746e+06	0.213889	1.63236e+06	1.61019e+06	1.89313e+06	1.45589e+06	1.60072e+06	889914	1.03987e+06	1.87959e+06	1.94888e+06	1.98673e+06	1.45589e+06	2.05603e+06	0.213889	1.20687e+06	1.81523e+06	1.74321e+06	1.68305e+06	1.23993e+06	1.23816e+06	1.29806e+06	1.23613e+06	1.61076e+06	1.74975e+06	1.20835e+06	851787	1.489e+06	1.68831e+06	1.81937e+06	1.45589e+06	1.81808e+06	839806	1.15631e+06
P61971	5	5	0.44543	Nuclear transport factor 2 (NTF2_MOUSE)	509958	679297	710879	639144	515031	444898	448960	467362	593199	543516	518583	111561	0.298652	520050	517407	618369	537865	533697	326487	471813	644817	472727	707020	537865	681363	0.298652	555044	625778	632566	493718	444953	350140	404802	394426	439520	430277	414666	52285.4	474377	542510	594276	537865	606167	308104	524648
Q8K3J1	4	4	0.447005	NADH dehydrogenase [ubiquinone] iron-sulfur protein 8, mitochondrial (NDUS8_MOUSE)	1.11904e+06	858369	827069	1.00109e+06	948706	1.05574e+06	1.09261e+06	930382	993295	1.03741e+06	881223	974515	0.0934232	1.00678e+06	882443	1.02399e+06	1.04982e+06	947218	1.20145e+06	1.13777e+06	963824	946315	1.01622e+06	1.04982e+06	856767	0.0934232	1.21798e+06	790742	735956	773307	819621	830880	985145	785188	735964	821275	704638	456725	918357	925257	984090	1.04982e+06	1.07584e+06	1.1338e+06	1.26518e+06
P70695	9	9	0.44787	Fructose-1,6-bisphosphatase isozyme 2 (F16P2_MOUSE)	1.40843e+06	1.76979e+06	1.69758e+06	1.25599e+06	1.02686e+06	967076	957489	1.04301e+06	1.30496e+06	1.32311e+06	999364	855239	0.25809	883132	927747	1.20092e+06	816490	927074	1.46974e+06	1.35747e+06	1.24316e+06	976536	1.25984e+06	816490	1.69501e+06	0.25809	1.53296e+06	1.63036e+06	1.51057e+06	970211	887138	761100	863314	880236	966889	1.04744e+06	799104	400824	805571	972759	1.15413e+06	816490	1.05296e+06	1.38698e+06	1.50948e+06
Q9D892	3	3	0.449201	Inosine triphosphate pyrophosphatase (ITPA_MOUSE)	144636	174738	167555	159119	147411	119236	122757	139500	161209	157570	162128	154336	0.108987	161273	118897	144473	128534	133726	121738	145066	171151	136666	177294	128534	175447	0.108987	157423	160972	149096	122914	127353	93840.1	110683	117730	119445	124741	129640	72332.6	147110	124665	138844	128534	151884	114883	161310
Q9CQQ7	11	8	0.452243	ATP synthase F(0) complex subunit B1, mitochondrial (AT5F1_MOUSE)	1.87753e+06	1.44572e+06	1.54945e+06	1.69474e+06	2.08201e+06	2.37183e+06	2.41586e+06	2.17792e+06	1.82038e+06	1.93581e+06	2.14294e+06	1.11797e+06	0.202934	1.57381e+06	1.60025e+06	1.68898e+06	1.91808e+06	1.74982e+06	1.33604e+06	2.02832e+06	1.91662e+06	1.77126e+06	1.98263e+06	1.91808e+06	1.59166e+06	0.202934	2.04353e+06	1.33182e+06	1.37875e+06	1.30913e+06	1.79872e+06	1.86666e+06	2.17825e+06	1.83804e+06	1.34878e+06	1.5325e+06	1.71352e+06	523959	1.43559e+06	1.67789e+06	1.62317e+06	1.91808e+06	1.98743e+06	1.26082e+06	2.25545e+06
Q62165	6	6	0.45226	Dystroglycan (DAG1_MOUSE)	471436	414430	385089	373262	286392	603197	586979	307589	367075	362583	297590	5.62635e+06	3.98436	512388	542497	665285	456271	576734	2.05215e+06	463936	642170	629378	660128	456271	386200	3.98436	513116	381779	342666	288332	247424	474723	529246	259587	271978	287041	237957	2.6369e+06	467388	568818	639365	456271	655048	1.9366e+06	515889
Q9JHU4	13	13	0.453044	Cytoplasmic dynein 1 heavy chain 1 (DYHC1_MOUSE)	487720	263320	231783	198425	327925	371041	387636	341131	207355	226598	356224	421944	0.277335	386655	391702	264571	333356	413156	468714	458021	229149	376287	259075	333356	218247	0.277335	530840	242574	206249	153276	283306	292014	349509	287895	153636	179388	284842	197752	352697	410707	254263	333356	469257	442322	509312
Q923T9	9	5	0.453651	Calcium/calmodulin-dependent protein kinase type II subunit gamma (KCC2G_MOUSE)	290888	489915	433475	425040	243552	378497	361688	240265	375048	368029	215847	386889	0.229955	303513	431810	471194	278900	482594	267145	278852	507516	317956	506183	278900	465672	0.229955	316606	451316	385722	328329	210414	297881	326114	202769	277885	291352	172594	181323	276857	452761	452836	278900	548125	252103	310079
P61358	2	2	0.453774	60S ribosomal protein L27 (RL27_MOUSE)	33952.7	97645.4	99851	92523.7	65618.4	90744.2	94289.1	57477.4	73537.9	88522.4	56301	152489	0.332889	51228.7	83554.7	114433	59255.7	73850.5	41032.1	30509.2	105502	71955	99996	59255.7	104292	0.332889	36954.5	89952.3	88851	71471.5	56690	71416.7	85015.2	48507.6	54486.6	70079.2	45019	71467	46729.5	87608.5	109975	59255.7	83878.6	38721.7	33925.7
Q8R010	2	2	0.455828	Aminoacyl tRNA synthase complex-interacting multifunctional protein 2 (AIMP2_MOUSE)	43213.2	67902.5	62155.2	62725.4	58167.6	62998.2	60369.1	67632.4	79066.4	85969.9	73953.2	74018	0.169422	46306.1	63156.2	75776.8	64970.8	67968	50718.3	59216.5	90568.1	84652.4	117312	64970.8	84419	0.169422	47033.8	62552.8	55308	48453.2	50253.1	49580.3	54431.4	57077.8	58582.9	68058.5	59133.9	34690	42239.3	66220.4	72824.4	64970.8	77197.3	47862.5	65847.8
P14733	7	5	0.457	Lamin-B1 (LMNB1_MOUSE)	165807	157450	165714	133816	110968	188567	180528	114947	137155	144564	123329	203101	0.196196	154828	166752	173194	138706	154220	152826	154652	172188	198947	144854	138706	144010	0.196196	180466	145045	147459	103368	95869.4	148404	162772	97008.8	101623	114445	98615.5	95187.3	141231	174842	166446	138706	175161	144221	171971
P56379	2	2	0.457516	6.8 kDa mitochondrial proteolipid (68MP_MOUSE)	395149	304865	286563	366120	391794	443621	409282	419139	387608	433228	427683	73463.1	0.261454	385876	367249	402027	376735	360676	337939	385609	391169	414415	386974	376735	311125	0.261454	430085	280846	254994	282815	338485	349135	369027	353728	287191	342967	341981	34429.9	351986	385068	386363	376735	409651	318911	428791
P02469	16	16	0.462591	Laminin subunit beta-1 (LAMB1_MOUSE)	446659	361392	377682	358810	617379	621276	633243	638984	358076	390987	606755	1.10589e+06	0.409109	558249	1.23954e+06	330084	533725	1.27036e+06	764907	425097	346754	1.36108e+06	332280	533725	396021	0.409109	486149	332920	336075	277169	533375	488951	570960	539265	265310	309527	485169	518297	509220	1.29968e+06	317224	533725	1.44286e+06	721838	472701
Q9EQH3	3	3	0.464252	Vacuolar protein sorting-associated protein 35 (VPS35_MOUSE)	127285	55671.9	66318.6	71929	89831.9	100473	99216.5	78219	70090.2	55236.5	75727.2	96127	0.274231	73285.9	65055.8	69606.3	80958.9	60542.3	99659.6	93581.1	73510.8	55001.9	89115.6	80958.9	68039.1	0.274231	138539	51285.8	59012.7	55562.7	77608.9	79073.5	89458	66012.3	51932.1	43728.3	60552.5	45051.7	66849.5	68212.2	66894.3	80958.9	68763.3	94048.1	104061
P29758	6	6	0.467513	Ornithine aminotransferase, mitochondrial (OAT_MOUSE)	134594	126383	107229	95484.1	94036.2	118453	118899	91530.2	73016.3	85812.2	91108.1	145809	0.216815	99450	62565.8	107566	107086	77982.3	122919	139183	109570	68837.5	95451	107086	107400	0.216815	146494	116425	95416	73758.2	81241.2	93223.8	107204	77246.1	54100.1	67933.7	72851.2	68336.2	90715.8	65601.4	103375	107086	88571.4	115998	154769
Q9CQZ5	7	6	0.468905	NADH dehydrogenase [ubiquinone] 1 alpha subcomplex subunit 6 (NDUA6_MOUSE)	1.70207e+06	982229	1.08754e+06	1.13023e+06	1.7921e+06	1.65888e+06	1.62118e+06	1.81472e+06	1.12267e+06	1.19508e+06	1.8395e+06	1.8454e+06	0.210128	1.42356e+06	1.32097e+06	1.12992e+06	1.43702e+06	1.31672e+06	1.99422e+06	1.65457e+06	1.09043e+06	1.3542e+06	1.22951e+06	1.43702e+06	1.09518e+06	0.210128	1.85255e+06	904844	967732	873065	1.54826e+06	1.30556e+06	1.46173e+06	1.53151e+06	831824	946092	1.47089e+06	864883	1.29853e+06	1.38506e+06	1.0859e+06	1.43702e+06	1.49551e+06	1.88193e+06	1.83986e+06
Q91V41	5	3	0.469548	Ras-related protein Rab-14 (RAB14_MOUSE)	172480	82734.8	114031	59692.5	83773.2	144803	127553	94238.9	81332.5	64628.2	115508	310216	0.655261	112350	89262.1	108915	102816	114968	235046	122275	118340	112430	144089	102816	136882	0.655261	187729	76216.5	101469	46110.5	72374.6	113962	115007	79532.1	60261.9	51163.2	92362.1	145389	102483	93592.9	104671	102816	130579	221812	135967
P97355	6	6	0.469611	Spermine synthase (SPSY_MOUSE)	180599	779735	639722	627790	444304	342709	346019	508631	655381	599505	456261	318839	0.362093	432535	426953	650834	348787	468018	272334	176651	618007	298282	559077	348787	601022	0.362093	196566	718303	569248	484947	383850	269716	311986	429255	485593	474602	364832	149430	394547	447668	625476	348787	531569	257000	196433
Q00898	17	6	0.469773	Alpha-1-antitrypsin 1-5 (A1AT5_MOUSE)	859391	1.91929e+06	1.97886e+06	2.68687e+06	2.90861e+06	1.3496e+06	1.35495e+06	2.83706e+06	2.81063e+06	2.71606e+06	2.86047e+06	1.56174e+06	0.315639	3.17042e+06	3.15541e+06	3.44206e+06	2.46898e+06	2.88083e+06	769062	788055	3.23367e+06	3.49868e+06	3.33805e+06	2.46898e+06	1.82504e+06	0.315639	935371	1.76808e+06	1.76086e+06	2.07551e+06	2.51285e+06	1.06215e+06	1.22169e+06	2.39431e+06	2.08248e+06	2.15019e+06	2.28727e+06	731941	2.89198e+06	3.3085e+06	3.30795e+06	2.46898e+06	3.27201e+06	725758	876304
O54950	2	2	0.469807	5'-AMP-activated protein kinase subunit gamma-1 (AAKG1_MOUSE)	44000.2	40264.6	44096	44853.2	34283.5	50268.9	42307.3	40901.2	34301.9	30416	37276.7	69147.2	0.239924	36464.5	40797.2	52848.6	38096.8	38837.1	63983.9	46955.1	56025.9	35425.7	49420.6	38096.8	44357.3	0.239924	47890.3	37092.3	39238.2	34647.6	29618.7	39562.2	38146.1	34518.2	25415.4	24079	29806.9	32407.2	33262	42776.6	50789.6	38096.8	44110.7	60381.2	52213.3
P70302	8	8	0.470531	Stromal interaction molecule 1 (STIM1_MOUSE)	285415	232204	237224	275760	290912	367528	339075	301683	273722	265440	327197	492400	0.244262	321666	277933	332070	314192	285385	340958	304285	353208	371113	372589	314192	241668	0.244262	310650	213910	211091	213015	251329	289249	305725	254603	202809	210137	261631	230773	293415	291418	319132	314192	324137	321759	338360
Q91YQ5	9	9	0.471375	Dolichyl-diphosphooligosaccharide--protein glycosyltransferase subunit 1 (RPN1_MOUSE)	264097	359705	357116	350937	272186	249346	244525	277962	349892	350104	281108	290651	0.15949	278916	323025	383827	284939	312061	270848	259672	383902	300332	380968	284939	342735	0.15949	287446	331366	317775	271087	235151	196238	220475	234584	259246	277161	224778	136219	254420	338698	368873	284939	354435	255597	288751
Q8BH79	2	2	0.472849	Anoctamin-10 (ANO10_MOUSE)	39817.1	30333	23150.9	24307.7	43892.1	25059.9	30821	33408.7	24691.1	29249.6	32960.8	36223.7	0.212772	27466.8	26695.1	33570.8	41964.9	33651.6	41886.5	34583.7	36375.8	15305.3	38644.5	41964.9	35346.4	0.212772	43337.4	27943.2	20600.5	18776.9	37919.9	19722.5	27789.6	28194.9	18294.4	23155.6	26355.9	16976.9	25054.5	27990.3	32262.8	41964.9	38221.1	39528	38456.5
Q9JJW5	5	5	0.475961	Myozenin-2 (MYOZ2_MOUSE)	284661	19010.8	15788	62144.5	239054	404451	385060	269159	74576	69942.3	255092	357382	0.59228	186907	80031.1	62493.3	173448	83133.3	271757	298216	46674.2	89970.4	51859	173448	16849.7	0.59228	309828	17513.1	14048.7	48004.6	206528	318307	347187	227154	55255.7	55370.2	203975	167494	170492	83914	60058.4	173448	94421.9	256455	331611
P56695	4	4	0.476804	Wolframin (WFS1_MOUSE)	192639	72499.9	64269.9	78871.8	182380	158014	158761	175337	74572.1	66844.5	187136	235135	0.387011	169208	202114	100611	174997	179055	196669	150662	85568.4	190107	91041	174997	71599.9	0.387011	209671	66787.9	57189.7	60925.8	157564	124359	143146	147974	55252.9	52917.8	149637	110201	154347	211920	96691.5	174997	203369	185595	167533
Q9D0F3	3	3	0.47744	Protein ERGIC-53 (LMAN1_MOUSE)	96994.8	75009	50162.2	70264.9	58172.9	63550.1	60650	67595.5	57239.9	62762.9	58808.7	149208	0.425917	98728.8	56993.5	73863.9	74925.3	58047.6	141347	101090	59001.6	63190.3	70366.9	74925.3	65654.8	0.425917	105570	69099.4	44636.2	54277.3	50257.6	50014.6	54684.7	57046.6	42410.9	49686.6	47024.2	69929.2	90057.9	59758.7	70986	74925.3	65929.9	133388	112410
P23506	8	8	0.477442	Protein-L-isoaspartate(D-aspartate) O-methyltransferase (PIMT_MOUSE)	1.58979e+06	940758	879741	823616	1.0986e+06	1.02451e+06	1.04864e+06	1.16576e+06	850981	789142	1.32689e+06	1.87392e+06	0.319714	1.2601e+06	872128	1.06398e+06	1.20845e+06	936552	1.81489e+06	1.51169e+06	1.12397e+06	945959	1.25382e+06	1.20845e+06	1.00029e+06	0.319714	1.73035e+06	866640	782826	636216	949122	806305	945498	983831	630519	624728	1.061e+06	878249	1.14943e+06	914441	1.02252e+06	1.20845e+06	1.06373e+06	1.7127e+06	1.68097e+06
Q8CC35	6	5	0.481161	Synaptopodin (SYNPO_MOUSE)	145664	148875	141698	198131	147702	218502	226558	164032	207353	204217	150244	239504	0.200945	227925	235945	204902	197957	229218	141957	125723	205780	201365	221557	197957	141500	0.200945	158543	137146	126088	153050	127605	171964	204275	138433	153634	161670	120137	112248	207907	247393	196919	197957	260343	133963	139802
Q9CQC9	10	7	0.487092	GTP-binding protein SAR1b (SAR1B_MOUSE)	1.3723e+06	1.83971e+06	1.97351e+06	1.7429e+06	1.37083e+06	1.14197e+06	1.17283e+06	1.52541e+06	1.61743e+06	1.76555e+06	1.3134e+06	1.54206e+06	0.173228	1.38749e+06	1.27843e+06	1.54578e+06	1.26935e+06	1.43536e+06	1.32549e+06	1.17346e+06	1.84289e+06	1.22166e+06	1.84e+06	1.26935e+06	1.8872e+06	0.173228	1.49363e+06	1.69477e+06	1.7561e+06	1.34633e+06	1.18431e+06	898740	1.05747e+06	1.28736e+06	1.19841e+06	1.3977e+06	1.05021e+06	722714	1.26563e+06	1.34046e+06	1.48555e+06	1.26935e+06	1.63027e+06	1.25085e+06	1.30487e+06
Q9JJV2	6	6	0.489522	Profilin-2 (PROF2_MOUSE)	733232	866500	836483	805865	603256	677321	683645	718420	863727	946116	723251	849308	0.130408	747903	671353	914481	774246	635462	904956	776870	995203	713057	983416	774246	807808	0.130408	798059	798232	744333	622503	521174	533060	616404	606305	639963	748997	578321	398044	682218	703926	878851	774246	721750	854001	863866
Q922D8	4	4	0.491402	C-1-tetrahydrofolate synthase, cytoplasmic (C1TC_MOUSE)	104694	121019	132720	98994.2	90956.1	99038.9	103816	103423	110855	91044.8	104526	124147	0.124176	85646.4	72199.4	120191	83570.6	79397.8	129070	115184	119525	88583.5	121360	83570.6	143361	0.124176	113950	111485	118099	76469.7	78580.2	77944.8	93605.4	87283.1	82135.8	72076.1	83580.3	58183.7	78124.5	75702.3	115508	83570.6	90179.1	121803	128083
P63328	8	6	0.491424	Serine/threonine-protein phosphatase 2B catalytic subunit alpha isoform (PP2BA_MOUSE)	254306	386003	316081	227230	132456	268172	318375	157328	229663	244860	160826	177849	0.319139	236155	209859	294742	218609	187256	202476	275107	282605	234472	291798	218609	356606	0.319139	276790	355592	281260	175528	114433	211055	287061	132776	170165	193844	128599	83352.4	215415	220041	283258	218609	212683	191075	305914
Q9QWV4	2	2	0.492316	Myeloid leukemia factor 1 (MLF1_MOUSE)	17710.8	26302.5	24139.1	30531	18668.6	29110.3	30211.3	23937.1	25869.6	25044.5	29096.6	8995.14	0.247348	19462.3	30928.8	26929.9	17713.8	36498.2	21197.4	20512	32449.6	27172.9	34237.4	17713.8	26602.4	0.247348	19276.7	24230.2	21479.9	23584.2	16128.5	22910.2	27239.9	20201.5	19167.6	19826.6	23266	4215.75	17753	32429.3	25880.7	17713.8	41454.2	20003.9	22809
P42125	5	5	0.493904	Enoyl-CoA delta isomerase 1, mitochondrial (ECI1_MOUSE)	264006	382982	313307	373323	368168	462577	455805	314709	359118	346683	270414	606719	0.261847	255810	374056	417353	235779	445030	331073	315312	428280	411948	420619	235779	345188	0.261847	287347	352809	278792	288379	318073	364053	410974	265596	266082	274453	216226	284351	233344	392204	401092	235779	505460	312431	350622
Q6PDM2	3	3	0.494438	Serine/arginine-rich splicing factor 1 (SRSF1_MOUSE)	7489.15	62672.8	58908.2	34680.4	9181.15	50021.5	53322.4	6899.88	36616.5	52810.9	7944.87	49344	0.513655	21434.4	53258.8	74296.8	24468.4	42847.3	11067.2	7314.82	68769.9	45779.7	71059.3	24468.4	54574.6	0.513655	8151.29	57735.1	52418.7	26789.5	7931.91	39367.5	48077.8	5823.09	27130.3	41808	6352.82	23126	19552	55842.8	71402.1	24468.4	48665.5	10444.1	8133.95
Q3UM45	4	4	0.494448	Protein phosphatase 1 regulatory subunit 7 (PP1R7_MOUSE)	74147.2	99258.6	89069.8	53886.8	62838.8	57971.3	72926.5	63661.5	75092.3	56569.8	66099.8	56642.6	0.214452	79364.8	60795.3	81681.2	71562.1	56808.2	52982.6	98228.7	90268.2	54925.6	89743.5	71562.1	70430.2	0.214452	80702.7	91438.5	79257.6	41625.7	54288.6	45624.1	65753.7	53726.6	55638.3	44783.8	52854.3	26546.6	72394.5	63744.9	78498.8	71562.1	64522.2	49999.3	109229
Q8BH64	12	11	0.49726	EH domain-containing protein 2 (EHD2_MOUSE)	461889	288393	304594	249716	474704	349365	410951	460565	280926	255304	423567	334244	0.247281	390685	285033	293638	398260	299691	404279	412881	319440	246285	293423	398260	260416	0.247281	502726	265672	271039	192897	410113	274954	370531	388690	208147	202113	338690	156650	356373	298862	282197	398260	340385	381516	459117
P63325	2	2	0.497432	40S ribosomal protein S10 (RS10_MOUSE)	9186.02	53937.1	60361.2	55531.1	15192.1	19688.5	27092.5	14804.3	50385.5	49326.8	15026	31163.6	0.655865	17814.9	50055.6	56197.6	23054.3	56567.4	13631.4	7363.1	74863	57444.1	70766.5	23054.3	54485.3	0.655865	9998.17	49687.6	53711.6	42895.9	13125	15495.1	24427.8	12494	37332.2	39049.8	12015	14605.4	16250.3	52484.2	54008	23054.3	64248.6	12863.9	8187.64
P09542	12	3	0.497622	Myosin light chain 3 (MYL3_MOUSE)	1.27064e+06	45955.8	61139.7	57930.3	566931	75090.5	84910.5	598356	68550.8	64426.6	618358	117988	4.8013	74307.4	76660.4	22551.9	94833.3	82544.6	1.44061e+06	1.22791e+06	33411.4	122631	46818	94833.3	69887.9	4.8013	1.38298e+06	42335.1	54404.3	44749.2	489791	59097.1	76559	504977	50791.5	51003.6	494447	55297.3	67781.3	80379.7	21673.3	94833.3	93753.3	1.3595e+06	1.36542e+06
Q60932	27	21	0.497965	Voltage-dependent anion-selective channel protein 1 (VDAC1_MOUSE)	2.64772e+07	2.97387e+07	2.69314e+07	3.08386e+07	2.39749e+07	2.96538e+07	3.06526e+07	2.42952e+07	2.98929e+07	3.04668e+07	2.43789e+07	3.44252e+07	0.109151	2.81184e+07	2.84835e+07	3.03735e+07	2.46151e+07	2.88907e+07	2.69673e+07	2.40109e+07	2.97564e+07	2.66934e+07	3.17703e+07	2.46151e+07	2.69122e+07	0.109151	2.88181e+07	2.73957e+07	2.39645e+07	2.38218e+07	2.07128e+07	2.33379e+07	2.76378e+07	2.05037e+07	2.21486e+07	2.41192e+07	1.94937e+07	1.6134e+07	2.56489e+07	2.98654e+07	2.91901e+07	2.46151e+07	3.28137e+07	2.54489e+07	2.66997e+07
P45952	7	7	0.49836	Medium-chain specific acyl-CoA dehydrogenase, mitochondrial (ACADM_MOUSE)	2.96273e+06	2.31558e+06	2.42651e+06	3.27482e+06	2.96039e+06	3.37747e+06	3.23078e+06	2.96742e+06	3.13214e+06	3.34124e+06	2.77912e+06	2.45787e+06	0.124512	3.10414e+06	3.41193e+06	3.31375e+06	3.10419e+06	3.21983e+06	2.21025e+06	2.70717e+06	3.01257e+06	4.03407e+06	3.13885e+06	3.10419e+06	2.44448e+06	0.124512	3.22467e+06	2.13315e+06	2.1592e+06	2.52969e+06	2.55759e+06	2.65811e+06	2.91302e+06	2.50433e+06	2.3207e+06	2.64511e+06	2.22222e+06	1.15193e+06	2.83152e+06	3.57747e+06	3.18464e+06	3.10419e+06	3.65705e+06	2.0858e+06	3.01032e+06
Q9DB20	15	13	0.501591	ATP synthase subunit O, mitochondrial (ATPO_MOUSE)	4.02545e+06	3.68867e+06	3.59638e+06	3.78145e+06	3.30694e+06	3.88288e+06	4.1888e+06	3.75679e+06	3.80826e+06	3.82737e+06	3.28621e+06	4.6163e+06	0.0952405	2.73044e+06	4.6274e+06	4.89722e+06	2.98146e+06	4.25002e+06	4.30517e+06	3.73335e+06	4.91023e+06	4.55167e+06	4.98785e+06	2.98146e+06	3.74669e+06	0.0952405	4.38135e+06	3.39806e+06	3.20019e+06	2.92104e+06	2.85698e+06	3.05587e+06	3.7768e+06	3.17051e+06	2.82166e+06	3.02996e+06	2.62769e+06	2.16352e+06	2.49064e+06	4.85191e+06	4.70642e+06	2.98146e+06	4.82713e+06	4.06276e+06	4.15142e+06
P62204	7	6	0.503102	Calmodulin (CALM_MOUSE)	3.49412e+06	5.85227e+06	5.44313e+06	5.47955e+06	3.04667e+06	3.11525e+06	3.02978e+06	3.27996e+06	5.45171e+06	5.34739e+06	3.16074e+06	4.28067e+06	0.301147	4.94455e+06	3.68408e+06	4.72857e+06	4.4909e+06	3.72765e+06	4.08203e+06	3.32358e+06	4.73078e+06	3.97951e+06	4.88464e+06	4.4909e+06	5.96957e+06	0.301147	3.80305e+06	5.3912e+06	4.84349e+06	4.23277e+06	2.63213e+06	2.45174e+06	2.73178e+06	2.76809e+06	4.03935e+06	4.23329e+06	2.52736e+06	2.00622e+06	4.51029e+06	3.86283e+06	4.54433e+06	4.4909e+06	4.23382e+06	3.85219e+06	3.69577e+06
P26039	6	6	0.503624	Talin-1 (TLN1_MOUSE)	139735	119277	131165	116240	108876	131536	171161	115280	87851.6	106154	105490	72259.2	0.218515	133949	122775	128328	116332	191783	149222	119239	174422	41783.4	171110	116332	119941	0.218515	152089	109880	116715	89791.5	94062.1	103520	154327	97289.9	65092	84037.6	84350.8	33865.7	122185	128732	123328	116332	217825	140820	132592
Q9Z2I0	5	5	0.506871	LETM1 and EF-hand domain-containing protein 1, mitochondrial (LETM1_MOUSE)	262563	129776	100439	127174	194472	240749	241346	175872	139530	139027	185306	162114	0.306377	239012	140970	172248	217782	155761	244299	267167	167647	135324	172029	217782	116731	0.306377	285777	119551	89374.7	98237.4	168011	189472	217608	148426	103382	110062	148173	75977.7	218021	147809	165537	217782	176912	230543	297085
Q9DCW4	14	13	0.513222	Electron transfer flavoprotein subunit beta (ETFB_MOUSE)	5.83705e+06	3.90352e+06	3.59033e+06	3.72868e+06	5.32623e+06	5.41022e+06	5.25909e+06	5.37423e+06	3.9068e+06	3.94073e+06	5.58392e+06	5.8856e+06	0.170974	4.94745e+06	3.91475e+06	4.05394e+06	4.78733e+06	3.93448e+06	6.57746e+06	5.57976e+06	3.99482e+06	4.01639e+06	4.38474e+06	4.78733e+06	3.79942e+06	0.170974	6.35312e+06	3.59598e+06	3.19481e+06	2.88028e+06	4.60152e+06	4.25791e+06	4.74183e+06	4.53554e+06	2.89467e+06	3.1197e+06	4.46497e+06	2.7584e+06	4.51294e+06	4.10468e+06	3.89599e+06	4.78733e+06	4.46873e+06	6.20711e+06	6.2046e+06
Q8R2G4	3	3	0.513265	Ecto-ADP-ribosyltransferase 3 (NAR3_MOUSE)	53266.1	120936	98316.1	119916	90285.4	57126	55588.8	98381.8	117721	129680	84689.5	35058	0.334811	61203	82081.2	91217.8	65614.8	93735.9	27355.5	54655.3	115040	66662.5	128080	65614.8	93710.4	0.334811	57975.5	111408	87485.2	92631.3	78000.8	44958.8	50121.3	83028.5	87223.5	102662	67718.8	16430.6	55827.8	86063.6	87663.8	65614.8	106464	25815.2	60775.8
Q93092	7	6	0.514039	Transaldolase (TALDO_MOUSE)	202222	182884	158340	126960	142624	182184	162042	132287	116547	128284	166481	219778	0.201637	168836	127157	194573	156600	128067	217199	190094	182410	137636	171479	156600	177039	0.201637	220101	168475	140896	98072.1	123218	143381	146104	111642	86353	101557	133120	103003	154008	133326	186992	156600	145457	204969	211381
O55023	3	3	0.514655	Inositol monophosphatase 1 (IMPA1_MOUSE)	149827	165675	155295	140193	148126	125974	124865	150479	147211	155412	149628	201835	0.131882	140922	121049	166134	134912	104713	155080	140159	172864	129421	186233	134912	166644	0.131882	163074	152622	138187	108295	127972	99143.1	112584	126996	109074	123033	119645	94593.7	128546	126922	159661	134912	118932	146348	155855
Q61335	2	2	0.516166	B-cell receptor-associated protein 31 (BAP31_MOUSE)	12606.8	15908.7	17544	13721.6	12428.4	17500.7	16260.6	17457.4	16795.1	17943.1	21759.8	26892.3	0.232377	10403	14818.2	17967.2	12857.5	11105	18261.7	18363.4	20404	21579.7	17396.7	12857.5	19087.8	0.232377	13721.4	14655.3	15611.2	10599.5	10737.3	13773.3	14661.2	14733	12444	14204.8	17399.4	12603.6	9489.32	15537.1	17267.2	12857.5	12613	17233.5	20419.8
O08749	21	19	0.519303	Dihydrolipoyl dehydrogenase, mitochondrial (DLDH_MOUSE)	4.75583e+06	4.62649e+06	4.64362e+06	5.07135e+06	4.74255e+06	5.44663e+06	5.4661e+06	5.18331e+06	5.0807e+06	4.98559e+06	5.01812e+06	7.20154e+06	0.137469	4.94398e+06	4.39532e+06	5.5846e+06	4.93973e+06	4.5975e+06	5.34804e+06	4.50634e+06	5.61979e+06	4.71209e+06	5.92824e+06	4.93973e+06	4.76529e+06	0.137469	5.1763e+06	4.26199e+06	4.13206e+06	3.91745e+06	4.09725e+06	4.28656e+06	4.92847e+06	4.37441e+06	3.76445e+06	3.94687e+06	4.01256e+06	3.37514e+06	4.50977e+06	4.60857e+06	5.36702e+06	4.93973e+06	5.22179e+06	5.04691e+06	5.01097e+06
P67984	3	2	0.520031	60S ribosomal protein L22 (RL22_MOUSE)	39740.7	259502	244545	167308	47399.8	183149	237665	40682.4	177471	210837	44364.6	115997	0.49881	69230.6	126933	225551	53490.3	153013	26247	28251.8	281939	51665	261933	53490.3	203124	0.49881	43254.3	239057	217605	129240	40950.3	144141	214289	34333.5	131494	166910	35474.5	54364.4	63150.4	133092	216763	53490.3	173790	24769.1	31415.5
P97447	27	27	0.521467	Four and a half LIM domains protein 1 (FHL1_MOUSE)	1.55111e+07	7.38568e+06	7.19777e+06	8.98516e+06	1.09568e+07	3.4447e+07	3.23977e+07	1.11396e+07	9.02112e+06	9.34612e+06	1.13984e+07	3.83131e+07	1.04633	1.45145e+07	1.61298e+07	1.86898e+07	1.46356e+07	1.54278e+07	1.61276e+07	1.47347e+07	1.77304e+07	1.83084e+07	1.91699e+07	1.46356e+07	7.62877e+06	1.04633	1.68824e+07	6.80379e+06	6.40484e+06	6.94074e+06	9.46596e+06	2.71102e+07	2.92112e+07	9.40116e+06	6.68404e+06	7.3989e+06	9.11431e+06	1.79562e+07	1.32398e+07	1.69124e+07	1.79616e+07	1.46356e+07	1.75228e+07	1.52195e+07	1.63848e+07
P62751	6	6	0.521755	60S ribosomal protein L23a (RL23A_MOUSE)	231174	353310	343581	289121	231626	330313	350124	254430	258066	306148	236067	464833	0.232411	203052	315488	368488	214191	296885	257711	228421	343603	340727	335950	214191	322471	0.232411	251612	325475	305731	223337	200110	259960	315687	214724	191209	242364	188762	217853	185219	330794	354131	214191	337199	243200	254000
P50171	2	2	0.522231	Estradiol 17-beta-dehydrogenase 8 (DHB8_MOUSE)	44936.5	23992.4	38853.4	43342.7	42191.6	40390.6	40569.4	42910.8	48295.2	35793.2	35868.1	43627.4	0.149953	41625.9	27694.7	42858.1	33871.8	30271.5	60234.9	48802.1	32741.4	30914.8	38493	33871.8	38992.7	0.149953	48909.4	22102.2	34573.1	33480.8	36450.8	31787.9	36579.2	36214.2	35783.5	28335.9	28680.6	20446.8	37970.1	29038.4	41188.3	33871.8	34382	56843.3	54267.1
P16332	6	6	0.522603	Methylmalonyl-CoA mutase, mitochondrial (MUTA_MOUSE)	215606	142209	144965	120864	193814	239245	259216	256243	117599	121203	204256	1.21282e+06	1.517	195544	108811	162779	170966	110131	650644	226015	176620	108382	192445	170966	162648	1.517	234668	131005	128995	93363.1	167443	188288	233720	216254	87133.1	95950.7	163326	568413	178370	114091	156437	170966	125085	614008	251325
P26638	2	2	0.523023	Serine--tRNA ligase, cytoplasmic (SYSC_MOUSE)	33123.2	39187.6	32467.1	32145.4	33724.4	25021.6	28772.4	30658.5	43212.8	34715.5	24957	40010.5	0.171409	24668.2	32088	31326	31628.8	23546.8	46929.6	37953.3	30051.8	15652.9	38688.5	31628.8	37742.7	0.171409	36051.7	36100.1	28890.4	24831.3	29135.7	19692.3	25942.4	25874	32017.8	27482.7	19956	18751.7	22501.7	33644.8	30105.4	31628.8	26744.2	44287.2	42203.4
Q62167	6	6	0.523276	ATP-dependent RNA helicase DDX3X (DDX3X_MOUSE)	154043	146105	130536	146457	118479	135077	127528	122319	160249	152352	141246	125736	0.0989527	121525	122803	179845	127887	123344	156214	148402	179013	116860	201357	127887	140487	0.0989527	167662	134594	116156	113133	102358	106307	114985	103230	118734	120610	112942	58928.7	110852	128761	172838	127887	140093	147418	165021
P20801	11	11	0.523391	Troponin C, skeletal muscle (TNNC2_MOUSE)	5.77854e+07	9.34626e+07	8.49042e+07	8.22295e+07	5.38847e+07	4.26257e+07	4.51266e+07	5.3529e+07	8.03261e+07	7.66628e+07	4.89418e+07	4.17842e+06	0.444295	6.92436e+07	5.15046e+07	6.30114e+07	6.05835e+07	5.94715e+07	4.27279e+07	5.36261e+07	6.11234e+07	4.59994e+07	6.53958e+07	6.05835e+07	8.58827e+07	0.444295	6.28943e+07	8.60991e+07	7.55509e+07	6.35195e+07	4.65529e+07	3.35469e+07	4.06881e+07	4.51753e+07	5.95162e+07	6.06905e+07	3.91345e+07	1.9583e+06	6.31622e+07	5.40035e+07	6.05563e+07	6.05835e+07	6.75471e+07	4.0322e+07	5.96313e+07
P02088	24	10	0.526985	Hemoglobin subunit beta-1 (HBB1_MOUSE)	2.54223e+07	3.64587e+07	3.39338e+07	1.63521e+07	2.08858e+07	2.39733e+07	2.36692e+07	2.17494e+07	1.71545e+07	1.67887e+07	2.25822e+07	2.59532e+07	0.27136	2.0842e+07	3.69938e+07	1.77782e+07	1.97746e+07	3.50056e+07	2.6861e+07	2.50541e+07	1.7523e+07	3.89261e+07	1.7971e+07	1.97746e+07	3.54926e+07	0.27136	2.76699e+07	3.35863e+07	3.01955e+07	1.26314e+07	1.8044e+07	1.88673e+07	2.13412e+07	1.83552e+07	1.27103e+07	1.32909e+07	1.8057e+07	1.21635e+07	1.90115e+07	3.87887e+07	1.70855e+07	1.97746e+07	3.97589e+07	2.53486e+07	2.78598e+07
P47199	3	3	0.527955	Quinone oxidoreductase (QOR_MOUSE)	136878	70609.2	80321	85527.2	94696	132472	117711	96157.8	80846.5	68676.9	92655.2	107587	0.240516	89796.5	101135	131357	105189	78983.8	134298	119353	99790.8	82532.6	98074.9	105189	74376.1	0.240516	148980	65046.2	71472.6	66066.9	81811.2	104257	106133	81151.5	59901.7	54368.4	74088.3	50422.9	81910.1	106042	126239	105189	89708.9	126736	132719
Q8BMF3	2	2	0.52929	NADP-dependent malic enzyme, mitochondrial (MAON_MOUSE)	58622.7	187785	167774	143203	91492.9	92480.5	101432	87226.6	152187	118964	86171.5	60686.7	0.430521	84252.6	137655	153531	83196.1	112422	49062.2	63334	117029	60395.9	115796	83196.1	161886	0.430521	63805.7	172990	149291	110619	79043.9	72783.2	91455.8	73614.1	112760	94178.2	68903.8	28442	76853.1	144333	147549	83196.1	127688	46299.7	70426.3
Q9Z0X1	12	12	0.529741	Apoptosis-inducing factor 1, mitochondrial (AIFM1_MOUSE)	690759	404766	387859	446492	596809	726590	699692	689612	520293	527848	689149	1.67445e+06	0.526799	537043	495219	536055	524689	512083	798701	738115	619927	582838	639749	524689	464875	0.526799	751830	372876	345131	344900	515604	571835	630873	581992	385502	417874	551053	784762	489877	519246	515169	524689	581618	753729	820772
Q9CWJ9	10	10	0.53089	Bifunctional purine biosynthesis protein PURH (PUR9_MOUSE)	455258	606751	594452	462190	448945	461678	449237	456059	476914	516395	458301	469019	0.120504	417063	374227	583524	423420	382492	447891	425416	591762	430316	567693	423420	622861	0.120504	495509	558948	528965	357026	387859	363346	405052	384887	353361	408806	366464	219815	380434	392383	560789	423420	434430	422672	473055
P11499	37	20	0.534403	Heat shock protein HSP 90-beta (HS90B_MOUSE)	6.50104e+06	5.757e+06	5.50905e+06	4.68229e+06	5.7253e+06	5.36125e+06	5.09576e+06	5.67588e+06	4.72534e+06	5.21289e+06	6.15218e+06	6.39399e+06	0.105869	5.07808e+06	4.79262e+06	5.36279e+06	5.5132e+06	4.45298e+06	2.1623e+07	6.34887e+06	5.24298e+06	5.20826e+06	5.68993e+06	5.5132e+06	5.61496e+06	0.105869	7.07581e+06	5.30343e+06	4.90215e+06	3.61692e+06	4.94629e+06	4.21937e+06	4.59456e+06	4.79011e+06	3.50116e+06	4.12681e+06	4.91937e+06	2.99666e+06	4.6321e+06	5.02514e+06	5.15384e+06	5.5132e+06	5.05764e+06	2.04054e+07	7.05984e+06
P60335	5	2	0.53488	Poly(rC)-binding protein 1 (PCBP1_MOUSE)	116288	105332	107074	32811.8	87300.5	61729.5	78400.6	84666.5	40760.7	93044.4	74145.5	45226.3	0.334686	75577.9	73355.9	121366	48867.9	36982.7	119203	39557.2	74056.8	44075.2	84562.2	48867.9	72293.6	0.334686	126569	97033.2	95278.1	25346	75422	48581.8	70689.4	71453.5	30200.9	73659.1	59287.7	21196.1	68940.2	76914.9	116637	48867.9	42004.5	112491	43986.9
P49722	6	6	0.535443	Proteasome subunit alpha type-2 (PSA2_MOUSE)	58487	207725	175748	139642	61276	80826.7	84979.9	64193.7	150995	166469	64869.7	109586	0.537655	55867.4	134453	198365	71369.6	161911	73947.4	66268	258550	113162	189827	71369.6	201345	0.537655	63658	191359	156387	107869	52938.5	63611.5	76621.6	54175.7	111877	131786	51870.6	51359.7	50960.8	140976	190637	71369.6	183897	69783.6	73688.9
Q9CPQ8	3	3	0.535471	ATP synthase subunit g, mitochondrial (ATP5L_MOUSE)	3.59289e+06	2.14793e+06	2.11563e+06	2.3864e+06	2.87435e+06	2.44087e+06	2.73089e+06	2.91151e+06	2.001e+06	2.0834e+06	2.89e+06	2.7359e+06	0.180878	2.76347e+06	2.29223e+06	2.27873e+06	2.62062e+06	2.29704e+06	2.9407e+06	2.71724e+06	2.24356e+06	2.54251e+06	2.19586e+06	2.62062e+06	1.98177e+06	0.180878	3.91054e+06	1.97871e+06	1.88256e+06	1.84342e+06	2.48325e+06	1.92099e+06	2.46229e+06	2.45714e+06	1.48261e+06	1.64933e+06	2.31088e+06	1.28223e+06	2.52077e+06	2.40344e+06	2.18994e+06	2.62062e+06	2.60895e+06	2.77512e+06	3.02152e+06
P19324	4	4	0.538491	Serpin H1 (SERPH_MOUSE)	140990	140523	116626	105357	71062.9	120202	82134.8	51417.2	65800.4	95104.1	58435.4	65293.6	0.357591	136908	102441	86769.5	112432	159954	135526	98004.7	61217.1	91531	44057.9	112432	76959.3	0.357591	153455	129451	103778	81384.8	61393.7	94600.3	74056.3	43393.1	48753.6	75289.7	46725.7	30601.1	124884	107412	83388.9	112432	181674	127895	108980
Q8BLR9	2	2	0.542765	Hypoxia-inducible factor 1-alpha inhibitor (HIF1N_MOUSE)	31924.6	77681.6	60299.4	52944	59600.1	29195.5	31639.5	41488.5	64327.8	50073.1	39656.7	43608.8	0.31989	37604.4	39838.3	48127.5	37822.1	44399.3	50597	35062.7	52217.3	33215	49879.8	37822.1	64951.8	0.31989	34747.1	71561.4	53656.6	40897.4	51490.6	22977.2	28527.5	35013.8	47662.6	39640.6	31710	20438.1	34301.8	41771.1	46252.3	37822.1	50428.2	47748	38989.2
Q9D6Y9	5	5	0.542811	1,4-alpha-glucan-branching enzyme (GLGB_MOUSE)	229850	117576	114935	143533	144748	253608	232969	129007	131385	122515	141217	354046	0.524368	153551	171557	209745	158412	153532	236927	201108	206955	182770	209858	158412	119897	0.524368	250172	108313	102274	110874	125053	199593	210055	108874	97347.2	96989.3	112919	165930	140065	179880	201573	158412	174380	223586	223629
Q9DBJ1	8	2	0.546014	Phosphoglycerate mutase 1 (PGAM1_MOUSE)	95054.3	125571	122223	111636	107642	165203	162047	128551	109418	113100	138946	118756	0.177011	111478	100484	188025	118029	122589	103418	112910	169639	130563	181901	118029	129090	0.177011	103458	115677	108758	86235.1	92996	130017	146109	108489	81071.2	89536.4	111103	55657.2	101687	105359	180699	118029	139235	97595.1	125554
P47911	7	7	0.547421	60S ribosomal protein L6 (RL6_MOUSE)	359219	338198	320910	276087	306993	352739	355398	322526	294797	325853	318291	527442	0.196055	268031	297513	344404	297794	298875	433585	379562	319206	334054	342861	297794	318067	0.196055	390979	311553	285558	213268	265222	277609	320443	272193	218425	257963	254509	247196	244491	311948	330986	297794	339458	409171	422066
Q8R5C5	4	4	0.547831	Beta-centractin (ACTY_MOUSE)	132128	152008	134949	128571	95116.8	158986	139103	102018	120146	121613	95812.6	157154	0.171077	110806	126701	155461	108735	130508	129277	116745	164309	137260	161755	108735	145871	0.171077	143810	140032	120083	99316.6	82174.8	125124	125422	86097	89020.1	96275.4	76613	73653.4	101074	132849	149404	108735	148230	121998	129818
Q9D051	25	25	0.550028	Pyruvate dehydrogenase E1 component subunit beta, mitochondrial (ODPB_MOUSE)	6.0934e+06	5.94935e+06	5.76094e+06	6.73462e+06	5.27203e+06	6.41904e+06	6.165e+06	5.07243e+06	6.57563e+06	6.63463e+06	5.36174e+06	4.59258e+06	0.113827	5.93503e+06	5.90155e+06	6.62432e+06	5.99188e+06	6.03331e+06	5.51194e+06	5.61132e+06	6.27142e+06	5.87818e+06	6.49548e+06	5.99188e+06	5.67878e+06	0.113827	6.63213e+06	5.48063e+06	5.12629e+06	5.20226e+06	4.55469e+06	5.05186e+06	5.55864e+06	4.28083e+06	4.87209e+06	5.25234e+06	4.28732e+06	2.1524e+06	5.41379e+06	6.18788e+06	6.36622e+06	5.99188e+06	6.85256e+06	5.20158e+06	6.23969e+06
Q9JJK2	2	2	0.551455	LanC-like protein 2 (LANC2_MOUSE)	212267	288526	294079	241717	175469	151800	173759	181956	232246	224023	152528	45574.9	0.342651	202819	183431	247453	177978	211907	146881	197939	235476	144634	243137	177978	269747	0.342651	231034	265794	261682	186718	151594	119468	156668	153560	172078	177349	121963	21359.5	185006	192330	237812	177978	240681	138611	220105
P34884	4	4	0.556653	Macrophage migration inhibitory factor (MIF_MOUSE)	1.00075e+06	922110	918846	926723	1.01001e+06	915637	942183	1.13079e+06	925422	896714	985359	357160	0.200772	766897	727266	954118	795532	766546	944416	951775	964835	607240	914484	795532	926584	0.200772	1.08923e+06	849461	817623	715863	872582	720617	849513	954317	685675	709888	787906	167390	699544	762551	916944	795532	870634	891240	1.05836e+06
P80315	4	3	0.557041	T-complex protein 1 subunit delta (TCPD_MOUSE)	75114.7	73867.3	79489.7	62904	64464	69132	66658.8	53911	67731.6	60709.4	58463.5	107844	0.207557	65455.5	68156.6	85518.9	76020.3	65493.4	98475.3	65863	72293.8	53515.2	77883.9	76020.3	66493.5	0.207557	81755.7	68047.6	70732.9	48591.3	55692.7	54407.7	60102.5	45497.7	50184.5	48060.9	46748.2	50543.1	59706.9	71463.4	82186.9	76020.3	74386.7	92930.5	73238.5
O08532	34	32	0.559372	Voltage-dependent calcium channel subunit alpha-2/delta-1 (CA2D1_MOUSE)	3.26508e+06	5.34331e+06	5.13594e+06	5.11736e+06	3.74297e+06	3.19711e+06	3.23061e+06	3.77156e+06	5.09567e+06	5.46804e+06	3.75311e+06	3.45459e+06	0.245698	3.61698e+06	3.87854e+06	4.76187e+06	3.42041e+06	3.78324e+06	3.31494e+06	3.03752e+06	4.51053e+06	3.9319e+06	4.83655e+06	3.42041e+06	5.33161e+06	0.245698	3.55375e+06	4.92233e+06	4.57014e+06	3.95299e+06	3.23369e+06	2.51617e+06	2.91286e+06	3.18297e+06	3.77555e+06	4.32881e+06	3.00104e+06	1.61906e+06	3.29931e+06	4.06672e+06	4.57634e+06	3.42041e+06	4.29696e+06	3.12829e+06	3.37768e+06
Q9DC70	4	4	0.55996	NADH dehydrogenase [ubiquinone] iron-sulfur protein 7, mitochondrial (NDUS7_MOUSE)	1.00928e+06	688735	702637	744417	852556	1.0003e+06	1.01157e+06	932171	689704	693576	895352	786751	0.161526	891214	740941	785788	828474	755874	912263	944785	800739	727718	793123	828474	614912	0.161526	1.09852e+06	634472	625232	575037	736554	787250	912073	786697	511024	549073	715935	368726	812943	776889	755172	828474	858513	860896	1.05058e+06
Q922Y1	4	4	0.56126	UBX domain-containing protein 1 (UBXN1_MOUSE)	156875	203843	178317	206976	146520	121796	62128.4	97330.3	195298	210177	148284	76952.4	0.338298	152344	96223.7	142571	163018	147748	136038	100877	130082	133187	124251	163018	98565.9	0.338298	170745	187783	158673	159882	126583	95855.1	56017.7	82141.1	144703	166388	118570	36065.2	138964	100892	137016	163018	167811	128379	112173
Q9DBG6	5	5	0.562398	Dolichyl-diphosphooligosaccharide--protein glycosyltransferase subunit 2 (RPN2_MOUSE)	259016	372677	362658	354186	237617	258941	271558	275050	331308	295940	250965	327137	0.166883	281814	280667	312337	244855	282662	275667	237183	321284	303457	333336	244855	343054	0.166883	281916	343316	322707	273597	205286	203789	244848	232126	245477	234282	200675	153319	257063	294284	300168	244855	321044	260145	263743
Q922Q1	3	3	0.562609	MOSC domain-containing protein 2, mitochondrial (MOSC2_MOUSE)	24129	37698.6	27314.7	38406.7	41804.8	40483.7	31130.3	32144.7	28883.9	32608	33022.3	28003	0.172256	33148.1	34507.6	32823.6	34957.3	27896.2	24926	28235.1	37273.1	25686.4	32694.8	34957.3	32249.4	0.172256	26262.3	34728.5	24305.6	29667.9	36116.6	31861.1	28068.5	27128.2	21401	25814.3	26405	13124.2	30236.8	36181.8	31544.7	34957.3	31684.2	23522.5	31397
P62897	10	9	0.562708	Cytochrome c, somatic (CYC_MOUSE)	4.51322e+06	6.34362e+06	6.00695e+06	7.14954e+06	5.7481e+06	7.34743e+06	7.43522e+06	5.8653e+06	7.09212e+06	7.5068e+06	5.71228e+06	3.33225e+06	0.206681	5.75535e+06	7.63992e+06	8.40718e+06	5.51922e+06	7.40181e+06	3.2202e+06	4.54872e+06	8.68797e+06	7.72209e+06	9.31944e+06	5.51922e+06	6.64907e+06	0.206681	4.91224e+06	5.84383e+06	5.3452e+06	5.52278e+06	4.96599e+06	5.78251e+06	6.70392e+06	4.94997e+06	5.25478e+06	5.9428e+06	4.56761e+06	1.56172e+06	5.24988e+06	8.01059e+06	8.07962e+06	5.51922e+06	8.40689e+06	3.03888e+06	5.0581e+06
Q8BKZ9	9	8	0.564454	Pyruvate dehydrogenase protein X component, mitochondrial (ODPX_MOUSE)	1.0253e+06	833623	757091	992007	791898	1.07235e+06	1.03546e+06	746833	917557	930804	790548	1.59729e+06	0.250994	983910	909278	996277	1.00305e+06	922214	1.19015e+06	963270	982087	920520	1.02521e+06	1.00305e+06	822951	0.250994	1.11595e+06	767946	673687	766292	684148	843951	933615	630283	679847	736876	632133	748600	897497	953394	957461	1.00305e+06	1.04744e+06	1.12313e+06	1.07114e+06
Q3TVI8	20	19	0.566066	Pre-B-cell leukemia transcription factor-interacting protein 1 (PBIP1_MOUSE)	1.1632e+06	1.43422e+06	1.36392e+06	1.40712e+06	1.23092e+06	956591	1.06311e+06	1.27121e+06	1.36622e+06	1.33353e+06	1.25272e+06	1.08265e+06	0.119221	1.43972e+06	1.29648e+06	1.44431e+06	1.24084e+06	1.24857e+06	1.1037e+06	1.04782e+06	1.40501e+06	1.20639e+06	1.37666e+06	1.24084e+06	1.24605e+06	0.119221	1.26604e+06	1.32122e+06	1.21367e+06	1.08695e+06	1.06343e+06	752848	958550	1.07283e+06	1.01228e+06	1.05569e+06	1.00169e+06	507406	1.31328e+06	1.35939e+06	1.38804e+06	1.24084e+06	1.41811e+06	1.04156e+06	1.16516e+06
Q6ZQ73	8	7	0.572187	Cullin-associated NEDD8-dissociated protein 2 (CAND2_MOUSE)	103315	192438	173944	198882	143975	127461	115504	141469	196349	181726	149650	127321	0.226784	115593	171516	146417	142518	162004	106937	119587	152857	134054	159609	142518	200008	0.226784	112449	177277	154782	153630	124385	100313	104143	119392	145481	143864	119662	59671.5	105441	179838	140712	142518	184002	100916	132979
O88492	17	17	0.572383	Perilipin-4 (PLIN4_MOUSE)	2.87002e+06	3.05879e+06	2.76834e+06	2.75715e+06	2.9526e+06	2.61828e+06	2.65792e+06	2.87046e+06	2.68048e+06	2.88892e+06	2.83975e+06	3.49614e+06	0.0820173	2.4006e+06	2.97505e+06	2.44979e+06	2.37322e+06	3.16654e+06	3.41252e+06	2.82488e+06	2.44792e+06	3.51354e+06	2.73849e+06	2.37322e+06	3.09043e+06	0.0820173	3.12376e+06	2.8178e+06	2.46337e+06	2.12981e+06	2.55086e+06	2.06061e+06	2.3965e+06	2.4225e+06	1.98605e+06	2.28702e+06	2.2707e+06	1.63853e+06	2.18977e+06	3.1194e+06	2.35434e+06	2.37322e+06	3.59651e+06	3.22037e+06	3.14122e+06
Q9D8B4	2	2	0.574097	NADH dehydrogenase [ubiquinone] 1 alpha subcomplex subunit 11 (NDUAB_MOUSE)	59370.2	23918.2	29641.6	36586.6	61258.3	52800.6	54608.7	51037.3	36673.6	34768.3	57231.2	6477.8	0.383615	52287.9	43825.8	31373.1	54945.5	40417	28700.5	70588.1	30612.7	48743.9	35071.5	54945.5	27974.3	0.383615	64619.2	22033.8	26376.2	28261.9	52923.2	41554.7	49237.6	43072.5	27172.7	27524.5	45762.8	3035.95	47695.7	45952.1	30150.7	54945.5	45905.1	27084.5	78492.8
P08228	4	4	0.574709	Superoxide dismutase [Cu-Zn] (SODC_MOUSE)	1.19978e+06	2.33039e+06	2.15446e+06	2.46117e+06	1.4167e+06	1.9667e+06	1.83319e+06	1.36553e+06	2.47379e+06	2.57447e+06	1.46955e+06	3.19461e+06	0.292815	2.08945e+06	2.10332e+06	2.60817e+06	1.97459e+06	2.17808e+06	1.40906e+06	1.10543e+06	2.61548e+06	2.37362e+06	2.92166e+06	1.97459e+06	2.52809e+06	0.292815	1.30585e+06	2.14679e+06	1.91712e+06	1.90117e+06	1.22394e+06	1.54781e+06	1.65289e+06	1.15243e+06	1.83291e+06	2.03809e+06	1.17507e+06	1.49722e+06	1.90594e+06	2.20536e+06	2.50655e+06	1.97459e+06	2.47384e+06	1.32972e+06	1.22921e+06
Q9R0Q7	4	4	0.57626	Prostaglandin E synthase 3 (TEBP_MOUSE)	52479.8	125080	135664	124948	52546.3	106364	96284.9	67445.6	143519	120793	60154.4	117075	0.299952	74473.4	110689	175041	70261.7	104065	66869.7	51958.6	187431	131050	162753	70261.7	149554	0.299952	57119.7	115226	120719	96518.5	45396.6	83709.5	86814.7	56920.1	106338	95626.4	48100.2	54869.4	67932.7	116059	168221	70261.7	118196	63104.5	57777
Q8VEM8	11	11	0.577314	Phosphate carrier protein, mitochondrial (MPCP_MOUSE)	5.14179e+06	3.01872e+06	2.96793e+06	4.20304e+06	4.95584e+06	5.2283e+06	5.01025e+06	5.05665e+06	3.92268e+06	4.36025e+06	5.39946e+06	7.11941e+06	0.225583	4.35361e+06	4.3466e+06	4.62899e+06	4.44298e+06	3.77255e+06	5.59849e+06	4.86957e+06	4.11096e+06	4.71989e+06	4.60912e+06	4.44298e+06	2.96952e+06	0.225583	5.59638e+06	2.78089e+06	2.64097e+06	3.24671e+06	4.28152e+06	4.11473e+06	4.51746e+06	4.26752e+06	2.90644e+06	3.45182e+06	4.31747e+06	3.33665e+06	3.97125e+06	4.55748e+06	4.44864e+06	4.44298e+06	4.28481e+06	5.28326e+06	5.41488e+06
Q9CQI3	2	2	0.577671	Glia maturation factor beta (GMFB_MOUSE)	40856.2	74434	54678.8	59414.5	46628.7	65281.5	80974.6	68374.4	46027.2	60065.8	49971.8	165718	0.554729	78932	39492.9	65224.5	59118.3	48213.9	89737.6	49426	67419.5	30087.4	91017.4	59118.3	51818.4	0.554729	44468.4	68569.7	48655.2	45895.7	40284.1	51377.3	73010.3	57704	34103	47551.4	39958.1	77667.1	71999.8	41409	62683.3	59118.3	54760.8	84684.7	54960.9
Q99JY0	21	20	0.578273	Trifunctional enzyme subunit beta, mitochondrial (ECHB_MOUSE)	5.64935e+06	5.20234e+06	4.82831e+06	4.83994e+06	5.1963e+06	5.4033e+06	5.43844e+06	5.36926e+06	4.71736e+06	5.36179e+06	5.97081e+06	6.83447e+06	0.107162	5.64484e+06	6.03528e+06	5.22371e+06	5.78481e+06	6.28118e+06	5.01653e+06	4.92252e+06	5.08169e+06	5.02695e+06	6.65763e+06	5.78481e+06	4.91436e+06	0.107162	6.14882e+06	4.79247e+06	4.2964e+06	3.73869e+06	4.48926e+06	4.25246e+06	4.90354e+06	4.53134e+06	3.49524e+06	4.24469e+06	4.77433e+06	3.2031e+06	5.14908e+06	6.3281e+06	5.02019e+06	5.78481e+06	7.13409e+06	4.73407e+06	5.47375e+06
P63028	6	5	0.578479	Translationally-controlled tumor protein (TCTP_MOUSE)	359175	1.42776e+06	1.57427e+06	1.23737e+06	468167	1.06363e+06	1.05825e+06	541812	1.29889e+06	1.11674e+06	502368	1.16552e+06	0.376693	514004	1.03451e+06	1.25044e+06	519078	1.06155e+06	301395	345356	1.26107e+06	1.27432e+06	1.24806e+06	519078	1.3919e+06	0.376693	390931	1.31527e+06	1.40084e+06	955825	404466	837092	954162	457257	962391	884071	401700	546244	468861	1.0847e+06	1.20172e+06	519078	1.2057e+06	284424	384030
Q9CQ69	2	2	0.579493	Cytochrome b-c1 complex subunit 8 (QCR8_MOUSE)	56116.5	28438.7	22379	43795.2	53630.3	72912.8	68844.5	65974.5	44277.7	41246	59047	118527	0.455369	40032.9	40352.3	41917.9	54729	42065.9	59128.1	67064.4	43386.9	55277.7	51981.8	54729	32591.9	0.455369	61077.9	26198.1	19913.7	33830.3	46333.1	57383.3	62073.2	55678.6	32806.7	32652.6	47214.7	55549.7	36517	42310.1	40284.7	54729	47778	55798.8	74574.4
P16045	6	6	0.579615	Galectin-1 (LEG1_MOUSE)	2.03582e+06	5.08931e+06	5.0002e+06	4.42536e+06	4.49392e+06	1.57518e+06	1.58762e+06	4.84707e+06	4.65541e+06	4.59472e+06	5.39584e+06	1.85052e+06	0.336612	3.11514e+06	3.29633e+06	3.43119e+06	2.87255e+06	3.22282e+06	2.30763e+06	1.9785e+06	3.50702e+06	3.45687e+06	3.38655e+06	2.87255e+06	5.14498e+06	0.336612	2.21581e+06	4.68835e+06	4.44936e+06	3.41844e+06	3.88245e+06	1.23969e+06	1.43146e+06	4.09064e+06	3.44935e+06	3.63743e+06	4.31459e+06	867282	2.84155e+06	3.45626e+06	3.2975e+06	2.87255e+06	3.66044e+06	2.17769e+06	2.20006e+06
Q5DTJ9	12	12	0.580183	Myopalladin (MYPN_MOUSE)	363478	434913	400196	338357	299783	399466	401113	338313	415994	381011	307842	563179	0.179382	369847	393315	381465	345043	409637	356695	354214	444332	451435	457556	345043	452608	0.179382	395614	400648	356109	261369	258993	314384	361661	285516	308223	301629	246154	263945	337365	412398	366602	345043	465261	336611	393880
Q91Z83	137	19	0.581323	Myosin-7 (MYH7_MOUSE)	2.19527e+06	549798	530846	646669	583160	533396	485173	570006	612625	636892	635997	547180	0.815504	538794	571603	609022	519327	575864	2.15252e+06	2.24351e+06	570466	671717	527662	519327	615294	0.815504	2.38936e+06	506482	472366	499530	503812	419789	437453	481052	453914	504199	508552	256446	491474	599336	585294	519327	654060	2.03132e+06	2.49475e+06
P19253	4	4	0.581436	60S ribosomal protein L13a (RL13A_MOUSE)	89579.4	183094	208259	161086	94115.6	163010	147330	84437.2	178884	173021	88644.7	174367	0.271797	79973.3	119921	193702	91813.6	135138	85129	80989	197360	156615	204872	91813.6	201032	0.271797	97499.4	168669	185317	124433	81309.8	128291	132839	71260	132541	136973	70881.4	81720.3	72949.6	125740	186155	91813.6	153488	80335.7	90058.4
Q9CZX8	5	5	0.583563	40S ribosomal protein S19 (RS19_MOUSE)	213018	254138	258559	200273	182166	229422	227750	212100	208240	202561	212093	167252	0.123792	145933	226967	262298	191696	232275	212574	222496	260467	245849	233916	191696	239333	0.123792	231852	234116	230075	154704	157379	180558	205349	179000	154291	160359	169592	78385.6	133117	237979	252079	191696	263815	200605	247412
Q9D0E1	4	4	0.585401	Heterogeneous nuclear ribonucleoprotein M (HNRPM_MOUSE)	126713	108160	110805	117309	97680.6	117812	123758	100215	116261	100775	118681	768393	1.62309	79926.3	122370	153784	97894.2	133882	217480	103042	136336	94146.9	139130	97894.2	106300	1.62309	137916	99638.8	98597.9	90617.3	84389.7	92719	111585	84575.4	86141.7	79779.4	94898.5	360122	72906.8	128307	147792	97894.2	152061	205235	114581
P84099	5	5	0.585907	60S ribosomal protein L19 (RL19_MOUSE)	620975	2.81559e+06	2.49889e+06	2.39626e+06	624191	873432	935938	706365	2.53484e+06	2.28026e+06	675403	1.09798e+06	0.886137	1.09963e+06	1.82614e+06	2.41787e+06	896098	1.95109e+06	603706	572875	2.46742e+06	1.72444e+06	2.85258e+06	896098	2.59709e+06	0.886137	675876	2.59376e+06	2.22361e+06	1.85103e+06	539261	687401	843883	596130	1.87814e+06	1.80518e+06	540061	514592	1.00305e+06	1.91474e+06	2.32367e+06	896098	2.21602e+06	569713	637027
Q80UY1	3	3	0.586236	UPF0586 protein C9orf41 homolog (CI041_MOUSE)	150413	101254	88605.6	96421.3	101369	118155	108358	104751	115446	104034	112234	122819	0.14856	83678.2	101605	146412	83450.4	105537	161032	135168	143747	126008	149311	83450.4	93869.9	0.14856	163711	93277	78844.5	74482.2	87576	92989.5	97700.1	88403.5	85537.6	82358.7	89743.6	57561.3	76329.1	106534	140707	83450.4	119867	151964	150304
P32848	34	33	0.588667	Parvalbumin alpha (PRVA_MOUSE)	1.50548e+08	1.36033e+08	1.38024e+08	1.27275e+08	1.29686e+08	8.91969e+07	9.01506e+07	1.26196e+08	1.25963e+08	1.20572e+08	1.18226e+08	8.70516e+07	0.16333	1.25316e+08	9.14751e+07	1.43191e+08	1.3442e+08	9.26685e+07	1.41428e+08	1.40505e+08	1.378e+08	8.68137e+07	1.38418e+08	1.3442e+08	1.35457e+08	0.16333	1.63858e+08	1.25316e+08	1.22819e+08	9.83156e+07	1.1204e+08	7.0199e+07	8.12838e+07	1.06502e+08	9.33304e+07	9.54515e+07	9.45352e+07	4.07984e+07	1.14311e+08	9.59133e+07	1.37612e+08	1.3442e+08	1.05252e+08	1.33465e+08	1.56239e+08
Q9JKB3	7	5	0.588998	Y-box-binding protein 3 (YBOX3_MOUSE)	574433	538915	462209	524074	401913	523757	530169	429305	573133	598990	483015	733511	0.165285	576708	465836	584059	555365	443958	586267	552926	556988	578844	587119	555365	474013	0.165285	625220	496456	411290	404830	347227	412203	478024	362308	424652	474193	386225	343774	526059	488437	561303	555365	504243	553256	614844
Q8K1Z0	8	8	0.590424	Ubiquinone biosynthesis protein COQ9, mitochondrial (COQ9_MOUSE)	3.3028e+06	1.86109e+06	1.75817e+06	2.18755e+06	2.47324e+06	2.77833e+06	2.79417e+06	2.695e+06	2.25034e+06	2.48742e+06	2.80963e+06	4.34354e+06	0.265537	2.68507e+06	2.07087e+06	2.13516e+06	2.66246e+06	2.01431e+06	3.51829e+06	3.19511e+06	2.16224e+06	2.35621e+06	2.50923e+06	2.66246e+06	1.91516e+06	0.265537	3.5948e+06	1.71446e+06	1.56449e+06	1.68981e+06	2.13672e+06	2.18658e+06	2.51934e+06	2.27442e+06	1.66735e+06	1.96918e+06	2.24662e+06	2.03568e+06	2.44925e+06	2.17134e+06	2.05197e+06	2.66246e+06	2.28783e+06	3.32019e+06	3.55291e+06
Q6ZWX6	4	4	0.590618	Eukaryotic translation initiation factor 2 subunit 1 (IF2A_MOUSE)	195296	160594	178335	124662	143715	164811	159800	134555	136654	145005	171724	141334	0.135436	143605	134424	141599	141676	104893	206019	180514	147164	140628	151515	141676	170287	0.135436	212562	147942	158689	96297.3	124161	129708	144083	113556	101251	114794	137313	66238.8	130992	140946	136082	141676	119137	194419	200729
Q3TJD7	10	9	0.590697	PDZ and LIM domain protein 7 (PDLI7_MOUSE)	2.80466e+06	4.97377e+06	4.69345e+06	4.42441e+06	3.74287e+06	2.35502e+06	2.41487e+06	3.73959e+06	4.34637e+06	4.17208e+06	3.40568e+06	1.25034e+06	0.299041	2.54857e+06	3.36564e+06	3.82048e+06	2.50738e+06	3.43671e+06	2.00558e+06	2.61846e+06	3.67302e+06	2.98203e+06	3.83446e+06	2.50738e+06	4.72968e+06	0.299041	3.05263e+06	4.58191e+06	4.1764e+06	3.41771e+06	3.23359e+06	1.85343e+06	2.17736e+06	3.15599e+06	3.22036e+06	3.30285e+06	2.72323e+06	585997	2.32474e+06	3.52893e+06	3.67163e+06	2.50738e+06	3.90338e+06	1.89265e+06	2.91168e+06
P47791	5	5	0.590782	Glutathione reductase, mitochondrial (GSHR_MOUSE)	369055	233913	203025	201356	254574	279949	291832	244800	208631	169559	268213	442235	0.307491	301447	180882	276564	294416	194979	414630	351775	300555	205842	296607	294416	220852	0.307491	401684	215484	180659	155540	219935	220323	263128	206597	154581	134232	214466	207262	274973	189658	265789	294416	221455	391283	391168
P97461	5	5	0.591139	40S ribosomal protein S5 (RS5_MOUSE)	821685	467762	492158	484264	704132	542869	528459	657238	461689	479877	662010	410118	0.242024	567986	483786	489767	572507	420882	542517	814933	454483	511468	460548	572507	500800	0.242024	894332	430909	437940	374078	608324	427245	476482	554670	342080	379897	529352	192210	518102	507258	470685	572507	478034	511969	906192
Q9DB60	7	7	0.594492	Prostamide/prostaglandin F synthase (PGFS_MOUSE)	232750	242485	250730	234305	251795	203305	193208	283022	273990	268333	283874	446812	0.256348	178887	231149	243868	205137	231117	335150	243031	287277	261289	305047	205137	281038	0.256348	253328	223380	223108	180993	217535	160003	174205	238854	203008	212427	226989	209407	163176	242364	234366	205137	262501	316279	270246
Q9D7B6	3	3	0.594692	Isobutyryl-CoA dehydrogenase, mitochondrial (ACAD8_MOUSE)	51132.3	42410.6	33786.9	41005	40415.5	54232.8	45672.5	45800.1	51827.1	46448.3	46177.2	5100.22	0.281819	44181.1	45260.8	53719.6	41146.9	39725.5	26035.1	50943.3	44171.6	34453.8	47270.5	41146.9	39581.6	0.281819	55653	39069.3	30064.8	31675	34916.4	42681.8	41180.4	38652.6	38400.3	36771.1	36923.9	2390.32	40300.9	47456.8	51626.6	41146.9	45119.7	24569.2	56648
O08788	4	4	0.595038	Dynactin subunit 1 (DCTN1_MOUSE)	76693.2	93727.4	82662.2	87187.7	45401	92605.5	96757.1	94068.2	90178.8	81967.3	67859.6	149700	0.271825	89739.2	104278	108233	54210.6	96049.4	108791	87753.8	96822.7	91931	120917	54210.6	102052	0.271825	83473.8	86343.1	73555.9	67349.6	39223.6	72881.6	87240.5	79388	66816.4	64889.8	54261.4	70159.9	81857.8	109338	104016	54210.6	109092	102665	97580.8
Q3U1J4	7	7	0.595059	DNA damage-binding protein 1 (DDB1_MOUSE)	232821	292839	248322	236201	197392	218440	205497	192185	208797	213841	174040	402789	0.282199	224854	188579	286131	223813	208098	314490	193767	309821	206055	290892	223813	255177	0.282199	253405	269768	220966	182458	170534	171915	185286	162193	154704	169288	139165	188775	205106	197728	274983	223813	236356	296783	215466
Q8CGK3	7	7	0.596166	Lon protease homolog, mitochondrial (LONM_MOUSE)	354503	229376	167714	214105	259378	311248	328457	264941	202849	186217	267682	218942	0.237933	330763	234471	271126	279894	191953	286806	315690	253320	217161	266213	279894	187042	0.237933	385845	211305	149238	165389	224086	244956	296152	223595	150298	147420	214042	102611	301714	245847	260562	279894	218018	270657	351042
Q99JY9	2	2	0.596385	Actin-related protein 3 (ARP3_MOUSE)	82771.9	124121	129252	111003	72450.6	102884	100020	66857.5	112212	102996	72256.9	235396	0.433765	106489	103157	149801	101564	115308	95516	70426.8	142154	99528.6	152085	101564	107861	0.433765	90089.9	114342	115013	85745.8	62592.6	80970.7	90182.3	56423.8	83141.7	81536.9	57777.6	110323	97136.4	108162	143964	101564	130965	90137.8	78313.4
Q8R3Z5	12	9	0.597493	Voltage-dependent L-type calcium channel subunit beta-1 (CACB1_MOUSE)	2.06491e+06	2.503e+06	2.4315e+06	2.66433e+06	2.09202e+06	1.71617e+06	1.73661e+06	2.10681e+06	2.6741e+06	2.62828e+06	2.17394e+06	2.15461e+06	0.154787	2.09509e+06	2.23273e+06	2.28547e+06	2.08978e+06	2.30692e+06	2.2218e+06	2.08143e+06	2.25985e+06	2.60854e+06	2.63542e+06	2.08978e+06	2.60167e+06	0.154787	2.24747e+06	2.3058e+06	2.16364e+06	2.05811e+06	1.80737e+06	1.35065e+06	1.5658e+06	1.77802e+06	1.98133e+06	2.08069e+06	1.73831e+06	1.0098e+06	1.91109e+06	2.34105e+06	2.19642e+06	2.08978e+06	2.62018e+06	2.0967e+06	2.31452e+06
O35129	7	7	0.597914	Prohibitin-2 (PHB2_MOUSE)	590811	394207	362753	431929	510441	621091	615474	527079	414610	431036	524349	893291	0.279895	475422	444942	529570	486117	433346	711833	579871	483637	412943	511704	486117	371190	0.279895	643046	363149	322790	333651	440988	488806	554939	444824	307198	341232	419276	418658	433668	466530	508937	486117	492190	671752	644807
Q8R4E4	14	14	0.601329	Myozenin-3 (MYOZ3_MOUSE)	1.96428e+06	2.78997e+06	2.4596e+06	2.63925e+06	1.99415e+06	1.94526e+06	1.9692e+06	2.08462e+06	2.56789e+06	2.47483e+06	1.96345e+06	1.54812e+06	0.182849	2.13711e+06	2.16995e+06	2.4602e+06	1.9533e+06	2.31571e+06	2.01804e+06	2.00631e+06	2.92203e+06	1.98712e+06	2.61206e+06	1.9533e+06	2.65337e+06	0.182849	2.13794e+06	2.57016e+06	2.18864e+06	2.03873e+06	1.72281e+06	1.53094e+06	1.77552e+06	1.75929e+06	1.90263e+06	1.95921e+06	1.57e+06	725558	1.94942e+06	2.27523e+06	2.36434e+06	1.9533e+06	2.63016e+06	1.90441e+06	2.23098e+06
P09411	48	46	0.601942	Phosphoglycerate kinase 1 (PGK1_MOUSE)	6.83579e+07	7.73713e+07	7.32513e+07	7.7659e+07	7.29456e+07	5.3197e+07	5.28527e+07	7.47191e+07	8.06055e+07	7.84496e+07	7.45287e+07	4.18e+07	0.169047	6.34371e+07	5.68317e+07	7.03592e+07	6.0748e+07	5.70891e+07	6.3714e+07	6.50558e+07	7.27962e+07	5.88339e+07	7.78786e+07	6.0748e+07	7.95747e+07	0.169047	7.44016e+07	7.12756e+07	6.51817e+07	5.9989e+07	6.30203e+07	4.18667e+07	4.76543e+07	6.30585e+07	5.97232e+07	6.21051e+07	5.95941e+07	1.95904e+07	5.78657e+07	5.9589e+07	6.76178e+07	6.0748e+07	6.48412e+07	6.01265e+07	7.2341e+07
P17182	42	16	0.60241	Alpha-enolase (ENOA_MOUSE)	1.01421e+07	1.41988e+07	1.33282e+07	1.18663e+07	1.02545e+07	6.77001e+06	6.94665e+06	1.02649e+07	1.20254e+07	1.15929e+07	1.01027e+07	6.4755e+06	0.245633	9.78432e+06	7.98055e+06	1.12816e+07	8.88061e+06	8.28758e+06	9.43296e+06	9.39991e+06	1.10831e+07	6.8793e+06	1.11881e+07	8.88061e+06	1.31777e+07	0.245633	1.10388e+07	1.30802e+07	1.186e+07	9.1663e+06	8.85923e+06	5.32808e+06	6.2634e+06	8.66297e+06	8.90998e+06	9.17755e+06	8.07825e+06	3.03487e+06	8.92501e+06	8.36775e+06	1.0842e+07	8.88061e+06	9.41294e+06	8.90182e+06	1.04525e+07
Q60597	58	56	0.602755	2-oxoglutarate dehydrogenase, mitochondrial (ODO1_MOUSE)	8.92721e+06	8.38721e+06	8.438e+06	9.1948e+06	8.90728e+06	1.01935e+07	1.02257e+07	8.5951e+06	8.856e+06	8.83268e+06	8.48902e+06	9.90166e+06	0.0750084	8.84668e+06	9.04205e+06	9.95081e+06	9.20061e+06	9.00645e+06	9.02657e+06	8.76908e+06	1.01302e+07	8.74428e+06	1.0258e+07	9.20061e+06	8.32246e+06	0.0750084	9.71648e+06	7.72642e+06	7.50844e+06	7.10267e+06	7.69531e+06	8.02243e+06	9.21998e+06	7.25376e+06	6.56169e+06	6.99244e+06	6.78793e+06	4.6406e+06	8.06972e+06	9.48075e+06	9.56311e+06	9.20061e+06	1.02294e+07	8.51831e+06	9.75107e+06
P59999	2	2	0.604096	Actin-related protein 2/3 complex subunit 4 (ARPC4_MOUSE)	61062.3	31224.8	30326.2	34458.5	40938.1	53497.1	57559.1	42922.1	34547.4	29342.5	48005.7	76669.3	0.351639	36263.5	43239.6	49799	42458.2	38774	74157.9	61438.3	47396.3	52051.2	48211.3	42458.2	28142.6	0.351639	66460.9	28764.7	26985.4	26618	35367.8	42102.9	51897.9	36223.7	25597.3	23229.1	38386	35932.5	33078.6	45337.5	47858.7	42458.2	44039	69982.3	68318.3
O54734	3	3	0.605951	Dolichyl-diphosphooligosaccharide--protein glycosyltransferase 48 kDa subunit (OST48_MOUSE)	107592	97984.9	108542	105745	82052.4	97294.4	97890.1	99384.8	98304.3	88749.7	91439	147832	0.166835	107107	90821.6	120381	103417	82841	139476	93268.3	100213	103821	100476	103417	112396	0.166835	117104	90265.1	96584.5	81684.2	70888	76571.8	88262.1	83874.9	72836.8	70259.2	73115.8	69284.1	97700.5	95228.1	115691	103417	94089.9	131623	103713
Q3B7Z2	5	5	0.607365	Oxysterol-binding protein 1 (OSBP1_MOUSE)	165622	170043	165957	179803	167195	168674	174210	153590	203195	182945	177483	803295	1.05855	164130	203633	200033	143293	176073	220917	153018	218104	208799	188995	143293	202414	1.05855	180265	156646	147674	138892	144446	132748	157075	129621	150554	144829	141917	376480	149716	213513	192239	143293	199982	208478	170154
Q8BRK8	6	6	0.607437	5'-AMP-activated protein kinase catalytic subunit alpha-2 (AAPK2_MOUSE)	303937	315961	285660	281204	295543	292412	290713	336921	287456	312474	312141	253347	0.0718406	279781	266888	333442	271984	256103	454785	327677	321731	270104	354330	271984	296058	0.0718406	330809	291068	254191	217221	255330	230131	262119	284342	212985	247371	249592	118736	255209	279837	320450	271984	290879	429178	364371
P24369	2	2	0.608655	Peptidyl-prolyl cis-trans isomerase B (PPIB_MOUSE)	133572	178961	180584	146204	134658	177605	177430	146179	150140	151319	137439	213870	0.163702	152178	153848	179602	139614	149964	169341	146439	186939	170331	201050	139614	190011	0.163702	145381	164861	160690	112937	116336	139777	159979	123366	111243	119793	109898	100234	138813	161312	172604	139614	170328	159806	162837
Q8BG32	6	6	0.608924	26S proteasome non-ATPase regulatory subunit 11 (PSD11_MOUSE)	348452	240207	256934	234301	237612	248404	282709	229922	260004	231516	249823	438559	0.248465	302393	206789	290500	273851	231368	405974	284377	292444	225518	299497	273851	283071	0.248465	379259	221282	228629	180990	205281	195497	254903	194041	192645	183281	199762	205539	275836	216822	279182	273851	262785	383115	316222
Q9CZ30	8	8	0.609834	Obg-like ATPase 1 (OLA1_MOUSE)	1.04772e+06	1.04942e+06	966131	928967	1.00178e+06	766158	770761	999728	863120	868191	928621	5.81617e+06	1.49307	871807	748230	1.22568e+06	812309	725742	2.3048e+06	930425	1.09803e+06	723669	1.21915e+06	812309	952805	1.49307	1.14035e+06	966740	859698	717596	865469	602975	694952	843712	639514	687308	742538	2.72586e+06	795240	784532	1.17792e+06	812309	824289	2.17502e+06	1.03462e+06
Q61768	6	6	0.610834	Kinesin-1 heavy chain (KINH_MOUSE)	96684.3	84086.8	71623.6	77731.2	76810.3	101718	107273	92941.7	72074.2	73589.4	89699.8	184183	0.354745	71165	79829.2	91042.2	93175.5	76530.3	108946	96075.6	75953.3	94278.5	92793.1	93175.5	76671.2	0.354745	105232	77462	63733.3	60044.8	66359.2	80053.1	96722.1	78437.4	53402.1	58257.4	71725.1	86320.8	64914.9	83702.3	87495	93175.5	86922.3	102812	106834
P16858	85	78	0.61152	Glyceraldehyde-3-phosphate dehydrogenase (G3P_MOUSE)	4.57911e+08	5.5545e+08	5.0942e+08	4.83382e+08	4.16142e+08	3.56432e+08	3.6009e+08	4.28282e+08	4.78579e+08	4.75886e+08	4.20034e+08	2.95534e+08	0.164327	4.00215e+08	3.75663e+08	4.82033e+08	3.59483e+08	3.69084e+08	4.21138e+08	4.17193e+08	4.83798e+08	3.61207e+08	4.88615e+08	3.59483e+08	5.23195e+08	0.164327	4.98396e+08	5.11689e+08	4.533e+08	3.73396e+08	3.5952e+08	2.80516e+08	3.24673e+08	3.61445e+08	3.54594e+08	3.76738e+08	3.35865e+08	1.38508e+08	3.65066e+08	3.93889e+08	4.63252e+08	3.59483e+08	4.19201e+08	3.97425e+08	4.63911e+08
Q9D1D4	5	5	0.612859	Transmembrane emp24 domain-containing protein 10 (TMEDA_MOUSE)	215309	256070	238765	196315	185976	222012	273995	179435	202563	205873	171619	165998	0.164373	216059	186391	228939	207193	208347	210432	233674	240923	165119	244730	207193	222051	0.164373	234345	235895	212462	151647	160671	174726	247046	151433	150086	162980	137229	77798.1	197084	195434	220019	207193	236638	198583	259842
P45376	22	19	0.614894	Aldose reductase (ALDR_MOUSE)	3.68396e+06	6.85335e+06	6.51911e+06	5.64817e+06	4.44838e+06	3.58352e+06	3.44434e+06	4.47433e+06	5.64401e+06	5.88101e+06	4.56642e+06	4.3326e+06	0.255347	3.73011e+06	4.13114e+06	5.81388e+06	3.8607e+06	4.1418e+06	3.84072e+06	3.55926e+06	5.70782e+06	4.57079e+06	6.30371e+06	3.8607e+06	6.76195e+06	0.255347	4.00966e+06	6.31341e+06	5.80094e+06	4.36302e+06	3.84311e+06	2.82027e+06	3.10557e+06	3.77607e+06	4.18183e+06	4.65574e+06	3.65137e+06	2.03055e+06	3.40251e+06	4.33157e+06	5.58736e+06	3.8607e+06	4.70421e+06	3.62446e+06	3.95783e+06
Q9D819	6	6	0.615318	Inorganic pyrophosphatase (IPYR_MOUSE)	267357	302143	269303	298477	262679	210083	206618	259740	258506	255733	269173	207022	0.12336	268616	224848	292641	250596	211665	246349	224630	251387	196009	269105	250596	298230	0.12336	290994	278339	239635	230564	226938	165338	186296	219206	191536	202452	215234	97024.7	245025	235757	281240	250596	240407	232478	249785
Q8BMS4	4	4	0.619123	Hexaprenyldihydroxybenzoate methyltransferase, mitochondrial (COQ3_MOUSE)	191727	89207.2	92721.1	102452	129826	163143	170085	144673	114537	113302	124017	183357	0.277583	147397	104936	116367	189344	124604	205348	172074	145759	111725	130921	189344	80620.9	0.277583	208678	82179	82506.7	79140.4	112161	128395	153356	122096	84864.2	89696.5	99165.3	85933.6	134452	110027	111834	189344	141523	193785	191343
Q8R0P4	3	3	0.619219	Mth938 domain-containing protein (AAMDC_MOUSE)	52027	121173	135063	98984.3	58933.3	56231.3	57296.1	50395.5	96489.3	117434	62348.5	82323.5	0.420807	52751.6	93731.6	127133	59554.5	91085	56362.9	46991.9	125390	115399	128089	59554.5	119941	0.420807	56626.8	111627	120184	76462	50914.6	44254.7	51660.7	42530.9	71492	92967.1	49854.7	38582.5	48118.6	98279.3	122180	59554.5	103453	53189.3	52254.2
Q78IK2	2	2	0.62153	Up-regulated during skeletal muscle growth protein 5 (USMG5_MOUSE)	923813	999215	920948	1.03469e+06	825333	960282	946167	784027	1.02533e+06	1.02623e+06	871394	1.81201e+06	0.277687	896941	972262	1.23952e+06	876825	1.04518e+06	1.10454e+06	862066	1.18336e+06	1.10491e+06	1.14243e+06	876825	1.06629e+06	0.277687	1.00549e+06	920491	819493	799264	713034	755753	853106	661672	759699	812418	696778	849231	818167	1.01943e+06	1.19123e+06	876825	1.1871e+06	1.04235e+06	958603
Q9CPQ3	3	3	0.622645	Mitochondrial import receptor subunit TOM22 homolog (TOM22_MOUSE)	283108	122944	107889	146026	192267	207853	211573	228261	120459	109475	179578	198906	0.295254	240772	157149	161726	200530	150503	262634	253058	152060	145342	174693	200530	107455	0.295254	308138	113258	96003.2	112800	166106	163583	190763	192639	89251.7	86666.6	143593	93221.1	219626	164773	155425	200530	170940	247846	281396
Q3TC72	2	2	0.623445	Fumarylacetoacetate hydrolase domain-containing protein 2A (FAHD2_MOUSE)	57178.7	55318.4	44537.9	61914.2	67052.8	81881.4	75575.6	77442.9	67672.7	63870.2	73124.5	110540	0.246176	76485.9	58239.5	84490.6	70492.1	52786.9	69353.8	56050.3	88603.4	69356.6	99626.7	70492.1	69250.2	0.246176	62234	50960.1	39631.4	47826.6	57929.3	64441.6	68142.3	65357.2	50140.8	50563.2	58471.3	51806.8	69768.5	61065.1	81198.7	70492.1	59954.8	65448.7	62327
Q91YT0	22	21	0.623673	NADH dehydrogenase [ubiquinone] flavoprotein 1, mitochondrial (NDUV1_MOUSE)	4.97548e+06	3.37564e+06	3.31374e+06	3.67992e+06	4.54333e+06	4.58403e+06	4.83085e+06	4.62738e+06	3.7284e+06	3.601e+06	4.31235e+06	5.49433e+06	0.158456	4.51139e+06	3.93557e+06	3.78376e+06	4.35154e+06	4.21161e+06	4.70717e+06	4.86124e+06	3.67249e+06	3.91533e+06	3.89758e+06	4.35154e+06	3.0868e+06	0.158456	5.41537e+06	3.10969e+06	2.94868e+06	2.84261e+06	3.92514e+06	3.60769e+06	4.3557e+06	3.90523e+06	2.76249e+06	2.85075e+06	3.44821e+06	2.57502e+06	4.11517e+06	4.12651e+06	3.63634e+06	4.35154e+06	4.7835e+06	4.44213e+06	5.40561e+06
Q9Z0N1	4	4	0.625085	Eukaryotic translation initiation factor 2 subunit 3, X-linked (IF2G_MOUSE)	113837	129084	123944	109226	108371	106468	111245	84394.5	82845.9	100557	91131.8	140084	0.159303	85662.6	110157	117230	86060.6	109588	113061	104211	121001	86535.2	118255	86060.6	120522	0.159303	123902	118914	110290	84373.4	93625.3	83791.2	100303	71224	61383.2	79606.2	72870.1	65652.9	78139.2	115502	112663	86060.6	124469	106695	115880
Q9CPQ1	9	8	0.626015	Cytochrome c oxidase subunit 6C (COX6C_MOUSE)	4.05661e+06	2.47386e+06	2.53512e+06	3.2461e+06	3.47712e+06	4.17894e+06	4.13246e+06	3.49333e+06	3.28498e+06	3.45291e+06	3.56827e+06	1.83215e+06	0.206393	3.61558e+06	3.51641e+06	3.23356e+06	3.4253e+06	3.26804e+06	3.25858e+06	3.77978e+06	3.01539e+06	4.04224e+06	3.23586e+06	3.4253e+06	2.65065e+06	0.206393	4.41526e+06	2.27895e+06	2.25584e+06	2.5075e+06	3.00401e+06	3.28888e+06	3.72601e+06	2.94817e+06	2.43394e+06	2.73351e+06	2.85324e+06	858671	3.29805e+06	3.68701e+06	3.10757e+06	3.4253e+06	3.71181e+06	3.0751e+06	4.20305e+06
Q8BZ52	2	2	0.629381	Fibronectin type III and SPRY domain-containing protein 2 (FSD2_MOUSE)	50158.9	32051.8	38295.2	42185.3	39334.8	55332.5	53989.1	57228.2	36728.2	42005.8	47540.8	21829.7	0.247261	61915.8	41184.3	16099.7	45572.3	75059.8	32062.3	40491.8	41152.9	40605.3	28434.8	45572.3	31682.8	0.247261	54593.5	29526.6	34076.5	32586.8	33982.7	43547.3	48678.9	48297.2	27213.1	33254.1	38014.2	10230.9	56478	43182.5	15472.4	45572.3	85252.1	30256.9	45026.2
Q9CPV4	4	4	0.632985	Glyoxalase domain-containing protein 4 (GLOD4_MOUSE)	160927	265868	290063	234424	164746	211502	197269	173768	216138	218709	177754	251825	0.193395	168895	174135	266949	186360	206060	212467	179282	297504	212479	303996	186360	292472	0.193395	175155	244921	258109	181085	142330	166455	177867	146650	160143	173142	142135	118022	154061	182584	256548	186360	234040	200504	199358
P56392	2	2	0.63401	Cytochrome c oxidase subunit 7A1, mitochondrial (CX7A1_MOUSE)	1.5117e+06	633305	622209	832685	1.22265e+06	1.5723e+06	1.39968e+06	1.12065e+06	782484	810934	1.15789e+06	2.04553e+06	0.381257	1.35536e+06	1.02908e+06	1.04336e+06	1.14073e+06	1.14879e+06	1.66262e+06	1.37197e+06	1.06585e+06	1.34662e+06	964062	1.14073e+06	684331	0.381257	1.64535e+06	583410	553664	643221	1.05629e+06	1.23742e+06	1.26202e+06	945766	579767	641980	925860	958678	1.23633e+06	1.07901e+06	1.00271e+06	1.14073e+06	1.30479e+06	1.56901e+06	1.52561e+06
Q80XB4	2	2	0.636528	Nebulin-related-anchoring protein (NRAP_MOUSE)	20253.2	20116.2	17919.4	7339.67	14912.8	36613.5	40659.6	15289.3	14470.9	10926.2	20730	54298	0.728549	17630.6	27085.1	14005.1	26354.1	27891.6	19166.3	20713.8	15689.8	38637.3	19661.4	26354.1	15297.8	0.728549	22043.8	18531.4	15945.3	5669.65	12883.7	28815.3	36660.5	12903.3	10722	8649.82	16575.9	25447.8	16082.2	28399.2	13459.4	26354.1	31679	18087.1	23033.3
P62270	5	5	0.636557	40S ribosomal protein S18 (RS18_MOUSE)	124997	246913	248065	197205	162492	220332	236686	158865	184962	207689	171956	212146	0.189314	118812	205779	255275	142892	212805	119313	129775	242446	228956	267467	142892	243529	0.189314	136049	227460	220737	152334	140383	173404	213406	134073	137044	164418	137498	99426.5	108378	215763	245329	142892	241702	112595	144307
Q8CC36	3	3	0.637253	Cerebral dopamine neurotrophic factor (CDNF_MOUSE)	39114.2	65762.7	59479.9	72918.2	45216.3	51715.4	47341.5	42548	67374.9	68328.2	48602.1	70586.6	0.217881	41726.8	60834.7	69308.4	38440.8	48813.6	51495.6	37752.2	70876.9	52527.9	70636.1	38440.8	72789.7	0.217881	42572.4	60581.5	52927.3	56326.9	39064	40700.6	42685.1	35908	49920.2	54092.4	38862.8	33081.7	38062.1	63786.3	66608	38440.8	55442	48596	41979.8
P56391	4	3	0.637433	Cytochrome c oxidase subunit 6B1 (CX6B1_MOUSE)	1.75623e+06	2.1208e+06	2.10132e+06	2.43138e+06	1.95777e+06	3.40387e+06	3.17439e+06	1.98958e+06	2.43084e+06	2.56723e+06	2.00657e+06	2.07812e+06	0.238582	1.68058e+06	2.83914e+06	2.66425e+06	1.74032e+06	2.70953e+06	1.57113e+06	1.58845e+06	2.56107e+06	3.1453e+06	2.58729e+06	1.74032e+06	2.24206e+06	0.238582	1.9115e+06	1.95372e+06	1.86983e+06	1.87816e+06	1.69138e+06	2.67889e+06	2.86217e+06	1.67908e+06	1.80108e+06	2.03236e+06	1.60448e+06	973951	1.53298e+06	2.97688e+06	2.56045e+06	1.74032e+06	3.07745e+06	1.48267e+06	1.76633e+06
Q9D0I9	2	2	0.641594	Arginine--tRNA ligase, cytoplasmic (SYRC_MOUSE)	132195	260331	241813	235979	115376	214066	195414	143737	213405	190476	132720	2.8167e+06	3.71878	165076	216593	504703	157419	199549	505204	135583	451929	246008	470483	157419	319730	3.71878	143883	239820	215174	182286	99677.3	168473	176194	121305	158118	150791	106125	1.3201e+06	150578	227102	485039	157419	226646	476758	150766
O88487	3	3	0.641812	Cytoplasmic dynein 1 intermediate chain 2 (DC1I2_MOUSE)	82211.2	84935	70341.3	71372	65167.5	63554.8	73727.4	73507	73788.9	85250.9	75597.1	82618.8	0.0985907	96763.6	58569.2	88468.6	77932.7	50514.1	60660.3	80579.5	74036.2	64540.2	91129.9	77932.7	65919.4	0.0985907	89479.7	78243.4	62592.3	55132.5	56300.5	50018.4	66475.9	62035.5	54672.5	67489.3	60448.4	38720.9	88265.3	61410.8	85021.7	77932.7	57373.4	57244.7	89603
P28474	13	13	0.642527	Alcohol dehydrogenase class-3 (ADHX_MOUSE)	939957	1.29331e+06	1.2278e+06	1.15752e+06	1.05757e+06	928186	964145	1.05593e+06	1.17161e+06	1.15787e+06	1.10807e+06	821176	0.128288	1.03366e+06	903936	1.26945e+06	954273	937795	992309	892251	1.20319e+06	827183	1.3411e+06	954273	1.26567e+06	0.128288	1.02306e+06	1.19142e+06	1.09254e+06	894148	913668	730493	869316	891146	868082	916632	886028	384860	942876	947793	1.21999e+06	954273	1.06514e+06	936435	992167
Q9CQX8	4	4	0.644498	28S ribosomal protein S36, mitochondrial (RT36_MOUSE)	443947	380164	328150	426668	510771	665879	662940	554755	413335	472453	537186	307684	0.253941	487731	472210	432188	423739	455248	381597	464321	462379	536405	459630	423739	377058	0.253941	483197	350213	292000	329587	441273	524055	597736	468180	306253	374020	429541	144202	444896	495120	415349	423739	517065	360111	516318
O88569	7	7	0.645738	Heterogeneous nuclear ribonucleoproteins A2/B1 (ROA2_MOUSE)	636342	751048	706099	691623	520110	831768	798532	538548	658480	648042	509222	1.10682e+06	0.244061	600999	690737	824503	654394	668943	731541	605424	815733	716947	835323	654394	733964	0.244061	692603	691876	628312	534256	449342	654611	719991	454503	487889	513026	407181	518730	548216	724250	792379	654394	759778	690351	673221
Q8BW75	2	2	0.646918	Amine oxidase [flavin-containing] B (AOFB_MOUSE)	88415.7	104566	128766	109096	104445	137181	134841	129892	117383	106890	89937.9	45740.5	0.236629	93245.4	86557.9	113934	73165	97116.6	61927.5	97341.6	116151	100591	165062	73165	154811	0.236629	96232.8	96327.6	114580	84273.3	90233.8	107963	121579	109621	86972.5	84620.2	71915.5	21437.1	85056.1	90757.5	109495	73165	110304	58440.6	108242
P61202	2	2	0.648453	COP9 signalosome complex subunit 2 (CSN2_MOUSE)	23288.4	54629.1	52772.5	48889.3	36625.5	51483.9	46595.3	34490.1	39284.2	43465.4	37825.2	31859.5	0.230284	37119.9	50505.7	50926.2	29985.4	61428.5	15702.2	33182.8	58383.5	70878	67632.6	29985.4	60481.6	0.230284	25347.3	50325.1	46958.9	37765.3	31642	40518.5	42012.4	29107.6	29106.9	34409.6	30245.6	14931.6	33859.8	52956.1	48942	29985.4	69769.8	14818.1	36898.7
Q9Z2Y3	3	3	0.650421	Homer protein homolog 1 (HOME1_MOUSE)	16005.1	39088.1	25545.7	24683.1	42737	27500.4	27565.6	29458.5	45556.1	38062.1	30455.4	77328.3	0.523684	32636.8	24880.6	39642.1	23998.2	34979.5	38851.9	20197.1	35846.9	30783.7	32217.4	23998.2	41070.3	0.523684	17420.1	36008.5	22731.5	19066.8	36922	21643.1	24854.4	24861.3	33754	30132	24352.5	36241.4	29770.5	26087.7	38097.6	23998.2	39729.3	36664.3	22458.8
P20108	5	5	0.651502	Thioredoxin-dependent peroxide reductase, mitochondrial (PRDX3_MOUSE)	2.07376e+06	1.12133e+06	984876	1.08342e+06	1.21282e+06	1.03844e+06	1.01826e+06	1.32926e+06	1.07559e+06	1.07046e+06	1.28632e+06	1.18373e+06	0.26588	1.60105e+06	907449	1.11891e+06	1.48271e+06	912173	1.83704e+06	1.86146e+06	1.14329e+06	936951	1.10766e+06	1.48271e+06	957881	0.26588	2.2571e+06	1.03298e+06	876379	836905	1.0478e+06	817260	918110	1.12182e+06	796936	847436	1.02856e+06	554775	1.46044e+06	951477	1.07531e+06	1.48271e+06	1.03604e+06	1.7336e+06	2.06991e+06
P56380	2	2	0.653113	Bis(5'-nucleosyl)-tetraphosphatase [asymmetrical] (AP4A_MOUSE)	23382.4	95305.9	84468.4	62103.2	28038.3	30887	37961.4	29330.7	70002.8	61995.3	35191.4	33330.1	0.667216	37845.6	58214.6	94788.5	31483.6	52828.5	12648.9	27785.5	86814.8	63867.4	105756	31483.6	89267.2	0.667216	25449.7	87797.2	75163.1	47972.6	24223.3	24308.5	34227.7	24753.4	51867.3	49078.9	28139.5	15620.8	34521.8	61039.1	91095.3	31483.6	60002	11936.7	30896.9
Q91YE8	29	29	0.657095	Synaptopodin-2 (SYNP2_MOUSE)	3.31854e+06	4.91718e+06	4.76859e+06	4.8515e+06	3.20055e+06	3.66649e+06	3.45797e+06	3.2512e+06	4.84093e+06	5.05043e+06	3.30115e+06	3.85826e+06	0.204719	3.46473e+06	4.2238e+06	4.4619e+06	3.33492e+06	4.43819e+06	4.53284e+06	3.16388e+06	4.54413e+06	4.67196e+06	4.71566e+06	3.33492e+06	4.94215e+06	0.204719	3.61194e+06	4.52977e+06	4.24326e+06	3.74762e+06	2.76506e+06	2.88557e+06	3.11786e+06	2.74382e+06	3.5868e+06	3.9982e+06	2.63964e+06	1.80825e+06	3.16044e+06	4.42873e+06	4.28806e+06	3.33492e+06	5.04085e+06	4.27761e+06	3.51819e+06
Q9Z1Q9	3	3	0.659158	Valine--tRNA ligase (SYVC_MOUSE)	106704	88294.5	81212.3	76419.4	69071.5	108689	104513	65069	64951.3	73716.6	76878.2	155151	0.329572	86650.3	75325.3	108484	80668.6	71797.2	113184	94397.8	105708	72475.7	118569	80668.6	86544.7	0.329572	116138	81338.1	72265.7	59031.4	59673.3	85539.5	94233.3	54914.4	48124.5	58358.1	61472.8	72714.7	79040.2	78979.9	104258	80668.6	81546.5	106811	104969
Q11011	15	15	0.661666	Puromycin-sensitive aminopeptidase (PSA_MOUSE)	805195	709754	702505	624179	772959	681455	702227	785178	634951	605349	784287	920624	0.127963	596595	710835	698241	739324	758560	965462	840417	729506	704436	748788	739324	682430	0.127963	876384	653835	625115	482157	667786	536313	633159	662644	470456	479228	627126	431468	544199	745323	671036	739324	861564	911100	934529
P61982	16	10	0.662227	14-3-3 protein gamma (1433G_MOUSE)	3.01303e+06	3.73691e+06	3.83811e+06	3.57499e+06	2.88556e+06	2.45021e+06	2.63376e+06	2.85197e+06	3.70202e+06	3.48313e+06	2.87967e+06	3.11655e+06	0.152758	2.94849e+06	2.97841e+06	3.34606e+06	3.21589e+06	3.1227e+06	3.0534e+06	2.83792e+06	3.50768e+06	3.21753e+06	3.71036e+06	3.21589e+06	3.57727e+06	0.152758	3.27942e+06	3.44249e+06	3.41529e+06	2.76156e+06	2.49294e+06	1.92834e+06	2.37472e+06	2.40689e+06	2.74294e+06	2.75744e+06	2.30262e+06	1.46063e+06	2.68954e+06	3.12292e+06	3.21569e+06	3.21589e+06	3.54672e+06	2.88147e+06	3.15572e+06
Q9CR57	5	5	0.662842	60S ribosomal protein L14 (RL14_MOUSE)	616100	616172	604086	585401	577898	604879	572399	592135	595876	604728	582473	672653	0.0439834	514197	493211	689621	572002	507491	689799	588206	684095	521783	686918	572002	629519	0.0439834	670571	567626	537538	452203	499266	476047	516100	499727	441504	478736	465753	315252	469037	517140	662752	572002	576403	650959	654075
O08756	5	5	0.6633	3-hydroxyacyl-CoA dehydrogenase type-2 (HCD2_MOUSE)	419011	355428	293210	248777	258767	392947	395846	263173	265831	243693	259258	1.02226e+06	0.772334	344409	307207	416482	329470	321420	529491	382009	374938	289721	391295	329470	292767	0.772334	456057	327425	260909	192172	223557	309254	356912	222102	196963	192921	207306	479104	314161	322112	400255	329470	365065	499677	424788
O08600	2	2	0.664139	Endonuclease G, mitochondrial (NUCG_MOUSE)	63489.4	31548.2	29753.1	53743.1	61428	85291.8	78237.8	69092.9	65669.9	64738.5	73342.3	48746.7	0.265604	60624.1	57212.5	63653.5	65281.9	61054.8	53032.2	74176.7	72000.5	69236.9	68532	65281.9	32711.1	0.265604	69102.6	29062.7	26475.4	41514.7	53069.8	67125.7	70542.7	58310.3	48656.9	51250.5	58645.4	22846.1	55299.7	59988.3	61173.4	65281.9	69345.3	50046.1	82483.2
P07934	14	13	0.664146	Phosphorylase b kinase gamma catalytic chain, skeletal muscle/heart isoform (PHKG1_MOUSE)	1.39496e+06	2.57586e+06	2.41294e+06	2.76707e+06	1.8026e+06	1.62268e+06	1.62528e+06	1.80304e+06	2.63142e+06	2.79937e+06	1.8015e+06	1.86041e+06	0.276096	1.68824e+06	2.10421e+06	2.65824e+06	1.55778e+06	2.11524e+06	1.47723e+06	1.18385e+06	2.5486e+06	2.0872e+06	2.63947e+06	1.55778e+06	2.46537e+06	0.276096	1.51829e+06	2.37292e+06	2.14712e+06	2.13747e+06	1.55733e+06	1.27707e+06	1.46543e+06	1.52166e+06	1.9497e+06	2.21614e+06	1.4405e+06	871915	1.53997e+06	2.2063e+06	2.55467e+06	1.55778e+06	2.40246e+06	1.39406e+06	1.31642e+06
P63276	5	5	0.665901	40S ribosomal protein S17 (RS17_MOUSE)	366737	356486	315753	230037	236506	305316	326869	261285	224161	251443	238662	368928	0.197779	355522	220406	298417	283185	291491	380220	369799	301922	228318	269560	283185	300007	0.197779	399161	328400	280968	177696	204326	240287	294719	220509	166088	199056	190837	172905	324298	231100	286790	283185	331072	358811	411210
Q91VM9	2	2	0.666123	Inorganic pyrophosphatase 2, mitochondrial (IPYR2_MOUSE)	50911.2	43648	43244.1	44500.7	36310.2	65620.5	61575	34340.3	44818.2	41336.7	36809.3	79574.7	0.309985	43425.1	33474.6	56896.8	63028.9	42238.1	44114.8	45401.3	64516	37088.9	62321.5	63028.9	47357.3	0.309985	55412.4	40209.2	38480.2	34375.3	31369.7	51644.1	55518.7	28981.2	33207.2	32724.4	29433.2	37294.2	39611.3	35098.7	54680	63028.9	47973.6	41630.9	50485.4
P07901	16	2	0.670215	Heat shock protein HSP 90-alpha (HS90A_MOUSE)	110067	82524	79461.6	65183.3	103451	103720	115862	99266.5	68522.3	66633.2	112958	234183	0.44571	85638.3	89202.7	116870	86337.1	87514	143910	115659	109655	100935	108318	86337.1	107376	0.44571	119799	76022.3	70707.9	50351.9	89374.8	81628.7	104467	83775.1	50770.4	52750.6	90322.5	109755	78117.1	93530.6	112317	86337.1	99397.4	135807	128610
Q9CZ13	29	28	0.670276	Cytochrome b-c1 complex subunit 1, mitochondrial (QCR1_MOUSE)	1.43309e+07	8.35914e+06	7.69236e+06	9.52876e+06	1.05356e+07	1.32497e+07	1.3751e+07	1.06182e+07	9.16455e+06	9.68111e+06	1.06822e+07	1.35215e+07	0.212689	1.38974e+07	9.10859e+06	1.02264e+07	1.27402e+07	9.81143e+06	1.49639e+07	1.36968e+07	1.04939e+07	9.25314e+06	1.06844e+07	1.27402e+07	8.01126e+06	0.212689	1.5598e+07	7.70056e+06	6.84494e+06	7.36065e+06	9.10211e+06	1.04277e+07	1.23985e+07	8.96116e+06	6.79031e+06	7.6641e+06	8.54166e+06	6.33712e+06	1.26768e+07	9.55051e+06	9.82792e+06	1.27402e+07	1.11437e+07	1.41214e+07	1.52306e+07
Q9D1G1	6	2	0.67056	Ras-related protein Rab-1B (RAB1B_MOUSE)	53353	155589	109275	112265	55190.4	121844	124532	60371.4	104089	111913	60009.2	120526	0.302715	34934	104193	140522	45390.7	104482	63965.8	73787.2	148576	116474	150074	45390.7	124304	0.302715	58070	143331	97236.8	86721.3	47680.9	95892.6	112284	50949.9	77122.6	88596.6	47984.1	56486.7	31865.9	109248	135047	45390.7	118670	60364.1	82050.1
P07724	112	105	0.671352	Serum albumin (ALBU_MOUSE)	2.02863e+08	2.58058e+08	2.45641e+08	1.63872e+08	1.58431e+08	1.92289e+08	1.8951e+08	1.57346e+08	1.64845e+08	1.68968e+08	1.65388e+08	2.15256e+08	0.191521	1.86454e+08	1.64983e+08	2.0699e+08	1.79592e+08	1.62362e+08	2.09355e+08	1.8702e+08	2.01633e+08	1.78224e+08	2.17955e+08	1.79592e+08	2.55095e+08	0.191521	2.20799e+08	2.37727e+08	2.1858e+08	1.26586e+08	1.36874e+08	1.51334e+08	1.7087e+08	1.32791e+08	1.22139e+08	1.33764e+08	1.32246e+08	1.00884e+08	1.70079e+08	1.72987e+08	1.98925e+08	1.79592e+08	1.84409e+08	1.97567e+08	2.07963e+08
P48771	2	2	0.672471	Cytochrome c oxidase subunit 7A2, mitochondrial (CX7A2_MOUSE)	331738	405183	392720	348821	344158	301140	284987	309948	370338	396922	358522	171414	0.185033	232128	506377	234804	261948	418711	235954	309983	229468	497536	314592	261948	413976	0.185033	361068	373261	349457	269452	297330	237001	256957	261578	274396	314225	286679	80336.6	211742	530945	225655	261948	475567	222668	344696
Q61029	3	3	0.67337	Lamina-associated polypeptide 2, isoforms beta/delta/epsilon/gamma (LAP2B_MOUSE)	57942.7	57323.2	61868.9	87118.1	70263.8	74123.4	67581	63264.9	73188.9	83721.4	84586.1	102776	0.190763	70403.5	78669.3	78960.2	68437	70721.9	56209.5	67084.4	79535	102089	90576.4	68437	74992.2	0.190763	63065.6	52807	55053.2	67295.8	60703.4	58336	60934	53391.8	54228	66278.4	67636.1	48167.8	64220.3	82486.2	75883.7	68437	80325.1	53044.6	74596.7
P49817	5	5	0.678296	Caveolin-1 (CAV1_MOUSE)	266025	319529	325271	296278	286901	400132	370514	288998	292132	277744	291770	572598	0.289642	248848	478235	312456	233984	463581	262049	244440	298533	501799	302859	233984	296908	0.289642	289545	294354	289438	228865	247864	314908	334072	243898	216450	219878	233303	268359	226992	501437	300283	233984	526530	247294	271813
Q62425	5	5	0.679598	NADH dehydrogenase [ubiquinone] 1 alpha subcomplex subunit 4 (NDUA4_MOUSE)	3.6741e+06	2.46214e+06	2.27854e+06	2.94553e+06	3.67531e+06	4.25188e+06	4.065e+06	3.62533e+06	2.86461e+06	3.1422e+06	3.79673e+06	4.92145e+06	0.210147	3.24971e+06	3.36293e+06	3.56823e+06	3.30593e+06	3.24404e+06	3.49964e+06	3.34418e+06	3.28356e+06	3.58576e+06	3.60833e+06	3.30593e+06	2.3716e+06	0.210147	3.99894e+06	2.26816e+06	2.02753e+06	2.27532e+06	3.17523e+06	3.34628e+06	3.66519e+06	3.05957e+06	2.12248e+06	2.48754e+06	3.03592e+06	2.30653e+06	2.9643e+06	3.52609e+06	3.42921e+06	3.30593e+06	3.68455e+06	3.30259e+06	3.71867e+06
P99029	12	12	0.681674	Peroxiredoxin-5, mitochondrial (PRDX5_MOUSE)	2.49042e+06	1.59887e+06	1.49928e+06	1.55782e+06	1.90246e+06	2.25914e+06	2.29912e+06	1.9507e+06	1.57305e+06	1.62828e+06	1.95956e+06	2.91174e+06	0.229914	2.05599e+06	1.68758e+06	1.96423e+06	2.04793e+06	1.84665e+06	2.7052e+06	2.32328e+06	1.97508e+06	1.83369e+06	2.035e+06	2.04793e+06	1.55226e+06	0.229914	2.7106e+06	1.4729e+06	1.33411e+06	1.20336e+06	1.6436e+06	1.77797e+06	2.07299e+06	1.64627e+06	1.16552e+06	1.28904e+06	1.56689e+06	1.36464e+06	1.87542e+06	1.76946e+06	1.8877e+06	2.04793e+06	2.09741e+06	2.55288e+06	2.58345e+06
P51174	16	15	0.682107	Long-chain specific acyl-CoA dehydrogenase, mitochondrial (ACADL_MOUSE)	3.3189e+06	1.38554e+06	1.38553e+06	1.71104e+06	3.14569e+06	3.50322e+06	3.49919e+06	3.29059e+06	1.83149e+06	1.79537e+06	3.38774e+06	3.61653e+06	0.288933	2.64068e+06	1.93065e+06	2.2805e+06	2.61961e+06	1.97988e+06	3.25583e+06	3.44526e+06	2.25807e+06	2.01007e+06	2.458e+06	2.61961e+06	1.45501e+06	0.288933	3.61233e+06	1.27638e+06	1.23289e+06	1.32172e+06	2.71767e+06	2.75707e+06	3.15503e+06	2.77707e+06	1.35701e+06	1.42132e+06	2.70888e+06	1.69495e+06	2.40876e+06	2.02432e+06	2.19164e+06	2.61961e+06	2.24873e+06	3.07251e+06	3.83108e+06
P45591	12	10	0.682977	Cofilin-2 (COF2_MOUSE)	3.52696e+06	5.15564e+06	4.72288e+06	4.82051e+06	3.70672e+06	3.9488e+06	4.14226e+06	3.75181e+06	4.54953e+06	4.32919e+06	3.44098e+06	3.76115e+06	0.137793	4.32091e+06	3.75406e+06	4.83732e+06	3.95229e+06	4.33777e+06	3.23428e+06	3.12741e+06	4.92616e+06	3.12572e+06	4.86594e+06	3.95229e+06	4.3857e+06	0.137793	3.83879e+06	4.74945e+06	4.20259e+06	3.72368e+06	3.20237e+06	3.10775e+06	3.73485e+06	3.16631e+06	3.37089e+06	3.42722e+06	2.75145e+06	1.76274e+06	3.94142e+06	3.9362e+06	4.64885e+06	3.95229e+06	4.92679e+06	3.05217e+06	3.47763e+06
Q61595	2	2	0.683264	Kinectin (KTN1_MOUSE)	45368	25949.7	22309.7	14164.1	27690.2	35924.4	55976.3	51926.4	24220.5	17276.2	35765.7	72397.8	0.553153	33304.6	21517.8	26381.9	28289.8	27028.2	51914.4	36897.2	28352.4	20430.3	33660	28289.8	34569.6	0.553153	49379.1	23905.2	19852	10941.3	23922.5	28273	50470.7	43822.8	17945.7	13676.8	28598.7	33930.6	30379.6	22561.8	25354	28289.8	30698.3	48991.3	41029
Q6P1F6	4	4	0.684558	Serine/threonine-protein phosphatase 2A 55 kDa regulatory subunit B alpha isoform (2ABA_MOUSE)	99574.9	163929	159757	166472	112597	140612	140299	116100	142519	161595	123991	165511	0.164788	156716	148305	189726	122407	162797	88428.2	92308	204275	134559	198597	122407	176585	0.164788	108379	151013	142158	128594	97276.9	110663	126500	97981.3	105597	127927	99144.7	77570	142952	155501	182334	122407	184903	83449.1	102645
Q7TSH2	19	18	0.684692	Phosphorylase b kinase regulatory subunit beta (KPBB_MOUSE)	1.15421e+06	1.72997e+06	1.60412e+06	1.81731e+06	1.41733e+06	1.17474e+06	1.13648e+06	1.44354e+06	1.72553e+06	1.79891e+06	1.47127e+06	2.00183e+06	0.186637	1.28951e+06	1.55608e+06	1.7858e+06	1.22569e+06	1.55487e+06	1.2477e+06	1.07414e+06	1.77719e+06	1.61778e+06	1.88914e+06	1.22569e+06	1.63259e+06	0.186637	1.25625e+06	1.59368e+06	1.42741e+06	1.40381e+06	1.22448e+06	924536	1.0247e+06	1.21826e+06	1.2785e+06	1.42412e+06	1.17645e+06	938197	1.17626e+06	1.63157e+06	1.71623e+06	1.22569e+06	1.76601e+06	1.17745e+06	1.19443e+06
Q9ERS2	8	8	0.684942	NADH dehydrogenase [ubiquinone] 1 alpha subcomplex subunit 13 (NDUAD_MOUSE)	1.69427e+06	1.03444e+06	994011	1.21401e+06	1.52163e+06	1.58971e+06	1.59388e+06	1.54044e+06	1.1995e+06	1.1632e+06	1.46207e+06	746151	0.221256	1.4136e+06	1.25946e+06	1.2223e+06	1.47644e+06	1.29551e+06	1.43998e+06	1.72809e+06	1.22681e+06	1.26696e+06	1.27098e+06	1.47644e+06	952375	0.221256	1.84407e+06	952941	884507	937781	1.31459e+06	1.25112e+06	1.43711e+06	1.30004e+06	888751	920857	1.16909e+06	349698	1.28945e+06	1.32057e+06	1.17468e+06	1.47644e+06	1.47143e+06	1.3589e+06	1.92161e+06
Q9QUH0	4	4	0.685157	Glutaredoxin-1 (GLRX1_MOUSE)	554881	619764	624185	596493	624055	556857	565572	554245	582183	541590	544699	412485	0.101626	583588	534324	753031	530240	551788	446177	529276	735236	516387	717747	530240	556897	0.101626	603939	570936	555423	460771	539143	438253	509945	467750	431358	428753	435548	193319	532334	560248	723691	530240	626714	421054	588546
Q61171	9	7	0.687557	Peroxiredoxin-2 (PRDX2_MOUSE)	2.91602e+06	2.543e+06	2.18879e+06	2.20521e+06	2.80268e+06	2.78117e+06	2.9214e+06	2.79524e+06	2.36523e+06	2.43574e+06	2.7767e+06	2.80292e+06	0.0963491	3.04553e+06	2.0017e+06	2.59734e+06	2.61257e+06	2.14803e+06	3.03566e+06	3.02692e+06	2.73019e+06	2.09009e+06	2.7128e+06	2.61257e+06	2.40091e+06	0.0963491	3.17383e+06	2.34264e+06	1.94767e+06	1.70345e+06	2.42133e+06	2.18882e+06	2.63406e+06	2.35902e+06	1.75248e+06	1.92826e+06	2.22028e+06	1.31364e+06	2.77806e+06	2.09881e+06	2.49614e+06	2.61257e+06	2.4397e+06	2.86474e+06	3.36588e+06
Q9Z2I9	23	23	0.687942	Succinyl-CoA ligase [ADP-forming] subunit beta, mitochondrial (SUCB1_MOUSE)	1.00999e+07	7.33642e+06	7.1007e+06	7.93408e+06	8.6e+06	8.52912e+06	8.32368e+06	8.49386e+06	7.56691e+06	7.66253e+06	8.67245e+06	9.66342e+06	0.106671	8.63087e+06	7.272e+06	8.27598e+06	8.42671e+06	7.12529e+06	9.91374e+06	9.39853e+06	8.08334e+06	7.17551e+06	8.31223e+06	8.42671e+06	7.20383e+06	0.106671	1.09928e+07	6.75841e+06	6.31846e+06	6.12881e+06	7.42984e+06	6.71252e+06	7.50499e+06	7.16832e+06	5.60657e+06	6.06608e+06	6.9346e+06	4.52894e+06	7.87286e+06	7.62482e+06	7.95354e+06	8.42671e+06	8.09282e+06	9.35553e+06	1.0451e+07
Q62087	2	2	0.688024	Serum paraoxonase/lactonase 3 (PON3_MOUSE)	72918.9	112759	122418	163776	150021	48409.2	67713.5	160462	173112	137476	127120	46143.2	0.366038	125172	105069	158525	97668.5	114605	53206	55409	116160	78925.3	136987	97668.5	95001.9	0.366038	79365.9	103875	108932	126512	129609	38098.6	61053.5	135420	128264	108834	101647	21625.9	114179	110167	152349	97668.5	130167	50210.2	61613.9
O70435	3	3	0.688179	Proteasome subunit alpha type-3 (PSA3_MOUSE)	39814.9	66865.8	68607.1	52645.8	48123.1	55589.2	52509.6	47753.3	63638.3	73872.8	49627.5	97503.9	0.287788	40013.4	45266.4	59074.6	44803.8	54770.7	50466	52949	67915.3	60577.8	91254.2	44803.8	76605.2	0.287788	43335	61597.7	61049.1	40667.1	41575.3	43749.4	47345	40300.9	47151.7	58481.7	39682.8	45697	36499.2	47462.6	56772.9	44803.8	62207.9	47624.4	58878.4
Q8BZA9	4	4	0.688438	Fructose-2,6-bisphosphatase TIGAR (TIGAR_MOUSE)	427754	410282	368148	430966	540853	384437	353486	502862	424665	411077	533644	367031	0.15279	431927	289123	410726	434670	364393	522628	471139	442399	301151	483441	434670	453793	0.15279	465572	377958	327592	332907	467262	302557	318718	424386	314648	325431	426709	172016	393993	303151	394723	434670	413874	493201	523899
Q9CY58	9	9	0.688778	Plasminogen activator inhibitor 1 RNA-binding protein (PAIRB_MOUSE)	271647	572338	559719	472240	321344	452655	426971	323035	491336	522137	323251	515676	0.22396	334971	424423	508992	319954	440412	310119	285442	518584	507569	525550	319954	537318	0.22396	295664	527246	498058	364789	277621	356244	384976	272622	364047	413352	258475	241681	305552	445015	489160	319954	500215	292658	317406
P56812	2	2	0.688943	Programmed cell death protein 5 (PDCD5_MOUSE)	62960.6	85051.5	92301.7	88711.8	57827.9	68784.4	72209.1	51769.6	84927	72991	53679.2	101725	0.222935	70316	62204.9	109200	72048.8	78366.8	79056	54601.1	82624.4	61969.8	81466.6	72048.8	95111.8	0.222935	68527	78350.7	82133.4	68526.9	49959.5	54134.1	65106.9	43690.5	62925.2	57783.7	42922.5	47675.4	64140.5	65223	104946	72048.8	89008.1	74604.6	60715.5
P56399	7	7	0.690896	Ubiquitin carboxyl-terminal hydrolase 5 (UBP5_MOUSE)	353000	416918	354284	322279	334677	358623	362046	287755	299692	326997	295558	355236	0.104426	380297	266443	373899	338455	314007	412626	343544	385071	268031	407127	338455	341413	0.104426	384210	384071	315254	248950	289139	282241	326437	242848	222051	258869	236332	166488	346897	279370	359331	338455	356646	389392	382015
Q8BH95	8	7	0.691203	Enoyl-CoA hydratase, mitochondrial (ECHM_MOUSE)	1.57321e+06	913791	917365	890114	1.02182e+06	1.30614e+06	1.26582e+06	1.09958e+06	905534	923424	1.04165e+06	1.68015e+06	0.263263	1.0154e+06	872113	912376	1.0967e+06	841259	1.82733e+06	1.63167e+06	949705	960870	1.08459e+06	1.0967e+06	830121	0.263263	1.71231e+06	841797	816305	687583	882784	1.02794e+06	1.14132e+06	927980	670939	731033	832916	787434	926222	914426	876828	1.0967e+06	955493	1.72444e+06	1.81439e+06
P42932	8	8	0.691612	T-complex protein 1 subunit theta (TCPQ_MOUSE)	355670	262405	248123	220820	257017	306636	303525	274271	217988	205132	275893	224682	0.169458	278974	193615	256842	269910	205247	372587	324809	275512	221979	300223	269910	284617	0.169458	387116	241732	220789	170576	222046	241326	273671	231468	161514	162394	220608	105302	254473	203009	246835	269910	233117	351608	361182
P54071	17	15	0.696722	Isocitrate dehydrogenase [NADP], mitochondrial (IDHP_MOUSE)	3.55736e+06	2.38848e+06	2.43656e+06	2.58578e+06	3.25498e+06	4.22854e+06	4.05259e+06	3.3345e+06	2.47702e+06	2.58575e+06	3.56414e+06	4.74905e+06	0.240892	3.39822e+06	3.11749e+06	2.88279e+06	3.47797e+06	3.22014e+06	4.02431e+06	3.89593e+06	2.86851e+06	3.52307e+06	3.24806e+06	3.47797e+06	2.55814e+06	0.240892	3.87188e+06	2.20031e+06	2.16814e+06	1.99743e+06	2.81209e+06	3.32791e+06	3.65399e+06	2.81412e+06	1.8353e+06	2.04702e+06	2.84993e+06	2.22573e+06	3.09977e+06	3.26875e+06	2.77047e+06	3.47797e+06	3.6574e+06	3.79771e+06	4.33221e+06
Q9CQ89	2	2	0.698336	Protein CutA (CUTA_MOUSE)	46197	156857	173324	132407	14147.5	82646.4	106409	20251.4	164305	125572	15544.3	98042.8	0.576528	32745.5	100709	145743	31869.9	107908	44610	52929.9	169607	103804	175168	31869.9	169155	0.576528	50281.3	144499	154230	102280	12222.6	65043.7	95943	17091	121739	99409.6	12429.4	45949.6	29869.6	105595	140065	31869.9	122560	42098.1	58857.1
P24527	4	4	0.698898	Leukotriene A-4 hydrolase (LKHA4_MOUSE)	70644.8	122764	116623	85546.9	70030.3	78523.4	83598.2	71937.3	83643	111852	101994	114772	0.232764	81260.3	74438.7	112273	76263.1	72239	69294.5	64291.4	118043	73118.2	140467	76263.1	127631	0.232764	76890.7	113092	103776	66082.1	60501.6	61798.8	75375.8	60710.9	61973.7	88547.9	81556.1	53790	74123.5	78050.2	107898	76263.1	82048.2	65392.8	71491
P97351	7	7	0.699783	40S ribosomal protein S3a (RS3A_MOUSE)	224811	354027	305636	260923	179772	325835	318427	188769	268526	260356	194999	294331	0.217993	229056	303138	384253	216509	302035	205029	179834	343411	279047	331368	216509	317927	0.217993	244687	326135	271966	201554	155311	256436	287108	159310	198960	206112	155924	137944	208939	317846	369282	216509	343048	193484	199973
Q61387	2	2	0.70511	Cytochrome c oxidase subunit 7A-related protein, mitochondrial (COX7R_MOUSE)	15170.2	62239.9	67156.5	74209.3	21361.3	38705.3	33485.8	21582.8	71941.7	74773.8	22962.9	211760	1.05442	23036.6	81405.1	84076.5	21238.3	82648.6	39436.1	19803.8	82994.4	98024.5	103378	21238.3	73446	1.05442	16511.5	57336.2	59758.3	57324.2	18454.8	30461.5	30192.2	18214.6	53303.9	59195.1	18361.4	99245.5	21013.4	85354.7	80800.7	21238.3	93871.3	37215.6	22021.4
O08638	15	8	0.706811	Myosin-11 (MYH11_MOUSE)	114195	77965.6	71068.2	90458.9	79931.2	241993	257953	67804.1	83854.3	91126.7	69636.6	300822	0.976841	94190.3	146426	106380	75799.2	142190	127136	97591.1	89689.8	148313	96475.7	75799.2	72434.3	0.976841	124291	71823	63239	69876.5	69055.4	190452	232582	57222.7	62130.4	72140.9	55682.3	140986	85918	153530	102236	75799.2	161498	119978	108520
P61027	5	2	0.708012	Ras-related protein Rab-10 (RAB10_MOUSE)	205471	161785	158499	174883	193517	155512	163157	216579	170086	172359	221963	256390	0.181706	165646	152107	172365	209597	162847	260087	183917	198394	129604	186473	209597	167337	0.181706	223637	149038	141038	135092	167186	122390	147110	182780	126022	136449	177485	120162	151098	159487	165649	209597	184960	245443	204513
O09111	5	4	0.709999	NADH dehydrogenase [ubiquinone] 1 beta subcomplex subunit 11, mitochondrial (NDUBB_MOUSE)	1.27664e+06	1.12493e+06	1.07704e+06	1.18664e+06	1.32014e+06	1.35556e+06	1.30584e+06	1.34085e+06	1.25598e+06	1.3076e+06	1.4064e+06	443528	0.198966	1.26331e+06	1.26306e+06	1.11523e+06	1.10211e+06	1.1283e+06	702377	1.17135e+06	1.02959e+06	1.5087e+06	1.08237e+06	1.10211e+06	1.09265e+06	0.198966	1.38951e+06	1.0363e+06	958385	916640	1.14052e+06	1.06684e+06	1.1774e+06	1.1316e+06	930597	1.03517e+06	1.12458e+06	207868	1.15236e+06	1.32434e+06	1.07178e+06	1.10211e+06	1.28151e+06	662829	1.30252e+06
P62889	3	3	0.710344	60S ribosomal protein L30 (RL30_MOUSE)	145067	243481	244217	216534	155538	267577	253080	154049	232008	210741	146771	353884	0.275916	159921	187917	294882	132790	218862	166360	133625	288648	214095	323349	132790	286075	0.275916	157893	224298	217314	167266	134375	210586	228188	130009	171902	166834	117360	165855	145875	197035	283392	132790	248581	156993	148589
Q60631	2	2	0.710493	Growth factor receptor-bound protein 2 (GRB2_MOUSE)	75398.3	36641.6	46754.6	39589.3	50476.9	74532	56137.2	44851.7	32649.1	32345.7	42090.4	82960.7	0.381176	46732.2	39284.3	36778.1	59297.8	29356.7	80533.6	68065.8	38016.5	30736.8	51815.4	59297.8	42851.4	0.381176	82064.5	33754.7	41603.9	30581.4	43608.8	58657.6	50615.8	37852.2	24190.8	25606.6	33656	38881.1	42627.9	41190.3	35345.1	59297.8	33343	75999	75688
Q01730	2	2	0.711361	Ras suppressor protein 1 (RSU1_MOUSE)	83780.1	106685	90391.1	86013.6	75388.2	116160	117843	85690.1	74317.8	87750.9	75261.4	107063	0.181199	108347	86391.7	80420.7	93461.8	86369.9	123855	101816	89798.4	53644.6	126088	93461.8	106871	0.181199	91187.3	98279.8	80433.3	66442.6	65130.5	91419	106252	72317.4	55064.4	69468.4	60180	50177	98831.5	90583.3	77287.4	93461.8	98097.9	116881	113218
Q91VD9	32	32	0.713962	NADH-ubiquinone oxidoreductase 75 kDa subunit, mitochondrial (NDUS1_MOUSE)	8.49788e+06	6.22712e+06	5.81467e+06	7.1149e+06	7.21421e+06	7.64811e+06	7.84954e+06	7.37013e+06	6.76825e+06	7.03349e+06	7.25241e+06	8.35985e+06	0.108092	7.75129e+06	6.94153e+06	6.49583e+06	7.41155e+06	7.11327e+06	9.23908e+06	8.118e+06	6.28077e+06	6.99317e+06	6.30153e+06	7.41155e+06	5.72086e+06	0.108092	9.24919e+06	5.73652e+06	5.1741e+06	5.49602e+06	6.23261e+06	6.01915e+06	7.07749e+06	6.21995e+06	5.01481e+06	5.5681e+06	5.79912e+06	3.918e+06	7.07053e+06	7.27832e+06	6.24274e+06	7.41155e+06	8.07917e+06	8.71886e+06	9.02708e+06
P99026	7	7	0.714866	Proteasome subunit beta type-4 (PSB4_MOUSE)	236564	313546	295534	219700	209140	227651	228659	200998	211295	224913	212890	76845.2	0.257197	225827	180551	262187	216846	210828	180123	237149	288233	153212	269519	216846	251907	0.257197	257479	288843	262977	169711	180683	179164	206169	169630	156556	178054	170229	36015	205994	189311	251972	216846	239456	169981	263706
Q02789	20	20	0.716678	Voltage-dependent L-type calcium channel subunit alpha-1S (CAC1S_MOUSE)	1.07282e+06	1.45997e+06	1.42344e+06	1.41167e+06	1.10378e+06	970994	973323	1.19245e+06	1.46208e+06	1.429e+06	1.18297e+06	1.131e+06	0.161268	1.12769e+06	1.17555e+06	1.28975e+06	1.12888e+06	1.23342e+06	948896	1.01188e+06	1.34946e+06	1.16571e+06	1.38273e+06	1.12888e+06	1.50319e+06	0.161268	1.16767e+06	1.34495e+06	1.26663e+06	1.09047e+06	953594	764183	877590	1.00636e+06	1.0833e+06	1.13128e+06	945917	530066	1.02865e+06	1.23259e+06	1.2395e+06	1.12888e+06	1.40091e+06	895467	1.12519e+06
Q62446	13	13	0.717045	Peptidyl-prolyl cis-trans isomerase FKBP3 (FKBP3_MOUSE)	1.01632e+06	1.52175e+06	1.46481e+06	1.26793e+06	989729	1.17553e+06	1.10015e+06	1.10707e+06	1.43812e+06	1.39088e+06	1.05997e+06	1.15256e+06	0.160438	995048	1.20385e+06	1.48996e+06	927826	1.25418e+06	1.18149e+06	1.01131e+06	1.6065e+06	1.36617e+06	1.75643e+06	927826	1.57909e+06	0.160438	1.10617e+06	1.40186e+06	1.30344e+06	979432	855062	925155	991945	934300	1.06555e+06	1.1011e+06	847564	540169	907658	1.26226e+06	1.43191e+06	927826	1.42448e+06	1.11497e+06	1.12456e+06
P48962	37	18	0.719199	ADP/ATP translocase 1 (ADT1_MOUSE)	2.24818e+07	1.84987e+07	1.91456e+07	2.08004e+07	2.20409e+07	2.17137e+07	2.18181e+07	2.31798e+07	2.11315e+07	2.10745e+07	2.16863e+07	2.23114e+07	0.0619855	2.03617e+07	1.9894e+07	2.13957e+07	2.13393e+07	2.01858e+07	2.17906e+07	2.20934e+07	2.15337e+07	1.98874e+07	2.32806e+07	2.13393e+07	2.04027e+07	0.0619855	2.44694e+07	1.70413e+07	1.70365e+07	1.60676e+07	1.90419e+07	1.70889e+07	1.96722e+07	1.95624e+07	1.5657e+07	1.66837e+07	1.73407e+07	1.04567e+07	1.85734e+07	2.08592e+07	2.0562e+07	2.13393e+07	2.29268e+07	2.05637e+07	2.45675e+07
A2ASS6	2117	2067	0.72091	Titin (TITIN_MOUSE)	9.75092e+08	8.72414e+08	8.32116e+08	8.02203e+08	1.03171e+09	6.47418e+08	6.4063e+08	1.03946e+09	7.97472e+08	8.13961e+08	1.06084e+09	8.16881e+08	0.171811	9.25098e+08	1.08892e+09	4.92497e+08	8.74845e+08	1.08833e+09	9.8481e+08	9.17006e+08	4.85901e+08	1.13434e+09	5.14255e+08	8.74845e+08	8.58746e+08	0.171811	1.0613e+09	8.03681e+08	7.40447e+08	6.19675e+08	8.91328e+08	5.09525e+08	5.7762e+08	8.77239e+08	5.90873e+08	6.44376e+08	8.48261e+08	3.82847e+08	8.43851e+08	1.14175e+09	4.73309e+08	8.74845e+08	1.23612e+09	9.29358e+08	1.01969e+09
P14131	5	5	0.722991	40S ribosomal protein S16 (RS16_MOUSE)	254546	288287	300110	242229	271935	255339	255807	247815	215412	229741	279828	345404	0.136093	196486	268492	326315	235777	248177	297319	257425	289095	295500	291093	235777	316061	0.136093	277051	265574	267049	187114	234934	200955	230647	209141	159606	181876	223754	161880	179230	281518	313601	235777	281876	280578	286252
P06151	42	32	0.725006	L-lactate dehydrogenase A chain (LDHA_MOUSE)	6.85569e+07	6.50045e+07	5.9604e+07	5.84372e+07	6.25001e+07	5.46637e+07	5.55746e+07	6.04787e+07	5.72496e+07	5.95411e+07	6.164e+07	3.30386e+07	0.147206	5.74508e+07	4.7252e+07	6.59317e+07	5.52934e+07	4.43696e+07	5.2105e+07	6.19473e+07	6.24355e+07	4.76742e+07	6.50656e+07	5.52934e+07	6.1571e+07	0.147206	7.46182e+07	5.98831e+07	5.30379e+07	4.51408e+07	5.39961e+07	4.3021e+07	5.01085e+07	5.10405e+07	4.2418e+07	4.7136e+07	4.92881e+07	1.54842e+07	5.24052e+07	4.95446e+07	6.33629e+07	5.52934e+07	5.03945e+07	4.91711e+07	6.88843e+07
P56480	48	47	0.726353	ATP synthase subunit beta, mitochondrial (ATPB_MOUSE)	9.11623e+07	6.97709e+07	6.6001e+07	7.26595e+07	7.55483e+07	7.78145e+07	8.07486e+07	7.27109e+07	6.99542e+07	7.00577e+07	7.14068e+07	7.0129e+07	0.0932192	8.7859e+07	6.39689e+07	7.10789e+07	8.06103e+07	6.60812e+07	8.29852e+07	8.05632e+07	6.95739e+07	5.948e+07	6.99411e+07	8.06103e+07	6.46872e+07	0.0932192	9.92222e+07	6.42739e+07	5.87301e+07	5.6127e+07	6.52689e+07	6.12409e+07	7.28065e+07	6.13638e+07	5.18313e+07	5.54615e+07	5.70978e+07	3.28673e+07	8.01428e+07	6.70725e+07	6.83095e+07	8.06103e+07	7.50543e+07	7.83126e+07	8.95848e+07
Q8CGC7	25	25	0.726892	Bifunctional glutamate/proline--tRNA ligase (SYEP_MOUSE)	1.33579e+06	1.51658e+06	1.48308e+06	1.47044e+06	1.29465e+06	1.48659e+06	1.43563e+06	1.51053e+06	1.52549e+06	1.53345e+06	1.37792e+06	3.97927e+06	0.494139	1.47152e+06	1.43862e+06	1.75784e+06	1.44878e+06	1.41616e+06	3.15299e+06	1.33273e+06	1.9153e+06	1.50299e+06	1.79254e+06	1.44878e+06	1.56562e+06	0.494139	1.45389e+06	1.3971e+06	1.3197e+06	1.13586e+06	1.11849e+06	1.16997e+06	1.29443e+06	1.2748e+06	1.13029e+06	1.21396e+06	1.1018e+06	1.86496e+06	1.34228e+06	1.50842e+06	1.68935e+06	1.44878e+06	1.60846e+06	2.97546e+06	1.48198e+06
Q9CY64	2	2	0.728537	Biliverdin reductase A (BIEA_MOUSE)	51218.4	116458	114697	101391	69000.9	74488.5	70836.4	65795.4	105823	95051.4	65485.4	79328.9	0.281498	69919.4	76105.5	128198	64171.8	85149.4	63057.1	51837.4	123880	86008.7	128437	64171.8	136315	0.281498	55746.7	107282	102061	78321	59612.3	58623.4	63869.2	55527.5	78407.8	75247.9	52363	37179	63778.7	79797.9	123203	64171.8	96711.7	59506.6	57642.3
Q8K1M6	8	8	0.728745	Dynamin-1-like protein (DNM1L_MOUSE)	564922	200250	162706	176354	294145	261318	282058	350411	204066	194394	307750	187727	0.480321	490286	165729	224603	422121	203221	345825	544661	195914	121349	244081	422121	163943	0.480321	614867	184473	144782	136228	254122	205660	254316	295727	151199	153893	246081	87982	447226	173770	215852	422121	230816	326353	605653
P52503	5	5	0.729459	NADH dehydrogenase [ubiquinone] iron-sulfur protein 6, mitochondrial (NDUS6_MOUSE)	657337	681860	661838	704385	629809	678186	694287	592186	676876	633797	543008	991510	0.162293	914103	608820	616169	851339	694048	718967	585573	661422	546738	677721	851339	619464	0.162293	715454	628139	588927	544113	544114	533740	626000	499770	501519	501748	434196	464690	833822	638359	592162	851339	788291	678485	651147
Q03265	46	40	0.730363	ATP synthase subunit alpha, mitochondrial (ATPA_MOUSE)	2.76162e+07	2.45923e+07	2.18561e+07	2.61917e+07	2.47287e+07	2.98042e+07	3.0807e+07	2.59342e+07	2.60237e+07	2.55539e+07	2.52216e+07	3.82761e+07	0.161958	2.67821e+07	2.42557e+07	2.72364e+07	2.49531e+07	2.5775e+07	3.15743e+07	2.63692e+07	2.84082e+07	2.44433e+07	3.01175e+07	2.49531e+07	2.43059e+07	0.161958	3.00578e+07	2.26548e+07	1.94483e+07	2.02322e+07	2.1364e+07	2.34563e+07	2.7777e+07	2.1887e+07	1.92818e+07	2.02299e+07	2.01675e+07	1.79388e+07	2.44299e+07	2.54325e+07	2.61752e+07	2.49531e+07	2.9275e+07	2.97965e+07	2.93221e+07
Q9R0P3	6	6	0.733348	S-formylglutathione hydrolase (ESTD_MOUSE)	547199	637986	635827	507613	476449	458568	445975	405588	518716	473012	461082	320597	0.188004	490575	417815	632711	452304	495873	398292	486794	636799	337705	663692	452304	622962	0.188004	595578	587721	565782	392114	411621	360898	402111	342292	384333	374462	368687	150254	447490	438086	608060	452304	563207	375866	541307
Q9D1L0	2	2	0.7345	Coiled-coil-helix-coiled-coil-helix domain-containing protein 2, mitochondrial (CHCH2_MOUSE)	202974	171732	158481	203200	171255	275909	252575	177154	200138	212028	191137	311602	0.230416	231884	226178	225163	187782	195138	219850	173027	206404	245630	206273	187782	136112	0.230416	220920	158202	141022	156965	147953	217143	227733	149508	148289	167853	152835	146038	211519	237151	216390	187782	221636	207471	192403
P50462	2	2	0.735199	Cysteine and glycine-rich protein 3 (CSRP3_MOUSE)	53155.8	2069.49	3507.15	7545.24	56084.5	184415	189185	61479.2	14279.8	10053.8	64205.9	265799	1.61338	61664.4	28717.1	34558.8	59952.1	34249.3	59300	42343.3	42270.1	36789.8	39895.9	59952.1	5741.75	1.61338	57855.4	1906.44	3120.79	5828.44	48453.4	145137	170577	51884.8	10580.4	7959.13	51339.9	124572	56248.7	30110.3	33212.3	59952.1	38900	55961.1	47085.1
Q9CQ54	3	3	0.736844	NADH dehydrogenase [ubiquinone] 1 subunit C2 (NDUC2_MOUSE)	451477	395586	406269	454114	411599	581036	561246	408517	482817	472479	397897	748911	0.23043	376564	482658	498712	437869	460959	561342	452259	481942	501038	460073	437869	420291	0.23043	491393	364420	361513	350788	355595	457282	506044	344764	357734	374040	318163	350991	343492	506075	479282	437869	523552	529734	502905
Q8CHP8	8	8	0.737257	Phosphoglycolate phosphatase (PGP_MOUSE)	514210	364604	353931	344518	422219	472587	459919	428830	342230	344598	422732	410401	0.137739	391215	324064	396471	382331	309964	501976	526370	414447	366650	425821	382331	370524	0.137739	559672	335878	314940	266129	364770	371931	414683	361907	253569	272803	338022	192342	356857	339787	381024	382331	352054	473711	585314
Q6P8J7	32	27	0.740747	Creatine kinase S-type, mitochondrial (KCRS_MOUSE)	3.17838e+07	1.48195e+07	1.39443e+07	2.64038e+07	3.26777e+07	3.03935e+07	3.14678e+07	3.29934e+07	2.57212e+07	2.57563e+07	3.37945e+07	3.268e+07	0.221725	3.12379e+07	2.44802e+07	2.13906e+07	2.99507e+07	2.70401e+07	3.7004e+07	3.13425e+07	2.24975e+07	2.43478e+07	2.3633e+07	2.99507e+07	1.38557e+07	0.221725	3.45938e+07	1.36519e+07	1.24081e+07	2.03961e+07	2.82314e+07	2.39201e+07	2.83728e+07	2.78445e+07	1.90577e+07	2.03901e+07	2.70225e+07	1.53161e+07	2.84945e+07	2.56679e+07	2.05572e+07	2.99507e+07	3.07119e+07	3.49204e+07	3.48523e+07
Q02053	26	26	0.742564	Ubiquitin-like modifier-activating enzyme 1 (UBA1_MOUSE)	2.69579e+06	2.88892e+06	2.59439e+06	2.39011e+06	2.24821e+06	2.42032e+06	2.44227e+06	2.27154e+06	2.33046e+06	2.3841e+06	2.19346e+06	2.74789e+06	0.0904488	2.62669e+06	2.04726e+06	2.90409e+06	2.35572e+06	2.05438e+06	2.73281e+06	2.55946e+06	2.89691e+06	2.01898e+06	3.10762e+06	2.35572e+06	2.62353e+06	0.0904488	2.93413e+06	2.66131e+06	2.30859e+06	1.84628e+06	1.94231e+06	1.90482e+06	2.20206e+06	1.91704e+06	1.72671e+06	1.88738e+06	1.75392e+06	1.28785e+06	2.396e+06	2.14659e+06	2.79094e+06	2.35572e+06	2.33334e+06	2.57893e+06	2.84608e+06
Q8C0C7	2	2	0.747187	Phenylalanine--tRNA ligase alpha subunit (SYFA_MOUSE)	54998.9	61210.4	67812.3	67793.2	58141.1	72377.3	72265.3	57041.5	65761.3	67092.2	65268.8	120054	0.255833	55576	43271.7	61889.9	61876.6	54555.8	174784	50490.7	70783.5	67487.5	78711	61876.6	57108.5	0.255833	59861.5	56387.9	60341.8	52368	50230.2	56961.7	65157.6	48139.7	48724.6	53113.9	52189.8	56265.5	50695	45371.1	59478.6	61876.6	61963.8	164943	56144.8
Q61081	2	2	0.748582	Hsp90 co-chaperone Cdc37 (CDC37_MOUSE)	87595.2	87535.4	67772.3	47573.9	58606.5	74410.8	83506.7	54836	56481.9	45092.3	51486.2	93720.7	0.274649	72079.2	55930.3	79224.1	55346.8	56065.1	69651.6	62665.1	60929.6	59213.3	75231.7	55346.8	67440.7	0.274649	95339.7	80638.8	60306.3	36749.3	50632.2	58562.1	75293.3	46278.4	41849.3	35697.6	41169.1	43924	65748.8	58644	76137.4	55346.8	63678.1	65729.8	69682.5
P62827	4	4	0.752156	GTP-binding nuclear protein Ran (RAN_MOUSE)	532953	502991	505605	451792	456151	453596	435215	441378	433356	454489	479433	660336	0.140018	404286	455488	565389	415485	424546	599080	564337	544299	475555	554391	415485	504094	0.140018	580073	463362	449906	348994	394085	356985	392409	372497	321087	359798	383360	309479	368779	477587	543360	415485	482194	565348	627533
P49312	3	2	0.757661	Heterogeneous nuclear ribonucleoprotein A1 (ROA1_MOUSE)	17574.1	35948.1	53105.3	37660.9	23211.9	35011.6	47743.7	19732.4	36811.8	38030	26090.6	50937.3	0.323062	21857.8	47974.9	60091.8	23611.8	41955.6	18254.2	22746.8	56773.1	44970.5	58139.8	23611.8	36712.9	0.323062	19127.9	33115.9	47255	29091.8	20053.6	27554.6	43047.8	16653	27275	30106.6	20862.4	23872.8	19938.1	50302.5	57750.5	23611.8	47652.8	17226.4	25294.1
Q924X2	16	16	0.761599	Carnitine O-palmitoyltransferase 1, muscle isoform (CPT1B_MOUSE)	2.58672e+06	1.59861e+06	1.50972e+06	2.18418e+06	2.28667e+06	2.72838e+06	2.6265e+06	2.23222e+06	1.99916e+06	2.0248e+06	2.25966e+06	7.42595e+06	0.693773	2.41015e+06	2.1532e+06	2.33707e+06	2.32161e+06	2.05305e+06	3.68461e+06	2.43892e+06	2.14716e+06	2.31673e+06	2.18766e+06	2.32161e+06	1.61327e+06	0.693773	2.81542e+06	1.47266e+06	1.34341e+06	1.6872e+06	1.97553e+06	2.14727e+06	2.36817e+06	1.88386e+06	1.48124e+06	1.60294e+06	1.80685e+06	3.48031e+06	2.19848e+06	2.25766e+06	2.24601e+06	2.32161e+06	2.33183e+06	3.47714e+06	2.71204e+06
Q8VHL1	3	2	0.763444	Histone-lysine N-methyltransferase SETD7 (SETD7_MOUSE)	115898	100915	110620	126294	73179.7	91770.5	94875.8	76406.5	140121	126285	90020.3	28368.2	0.306542	132815	68434.1	95413.6	110206	80363.2	66898	104802	93160.2	79591.6	116143	110206	116135	0.306542	126145	92964	98433.7	97558.2	63222.6	72224.4	85544.2	64482.6	103820	99974.1	71981.4	13295.3	121151	71754.4	91696.1	110206	91275.6	63131.2	116538
P26443	10	10	0.764538	Glutamate dehydrogenase 1, mitochondrial (DHE3_MOUSE)	654477	518757	464275	414408	482792	601184	595859	463955	402639	401261	483707	508973	0.169047	547669	365635	531207	523130	365175	596817	621024	522185	407449	567155	523130	565625	0.169047	712340	477887	413129	320116	417101	473139	537252	391550	298328	317661	386778	238540	499570	383375	510510	523130	414761	563212	690568
Q921M7	2	2	0.766978	Protein FAM49B (FA49B_MOUSE)	63407.4	42285.3	47090.9	38967.5	45284	43452.4	54565.1	38437.9	27076.2	28841.2	58439.7	70548.5	0.297112	46363.8	44074.9	55515.8	42722	32884.8	42470.9	45325	42250.8	36559.5	40105.9	42722	57189.1	0.297112	69013.4	38953.9	41903.2	30101.1	39122.4	34197.6	49198.3	32439.3	20061.7	22832.3	46729.1	33063.9	42291.8	46213.3	53352.8	42722	37350.2	40079.5	50400.6
Q91WD5	16	15	0.76709	NADH dehydrogenase [ubiquinone] iron-sulfur protein 2, mitochondrial (NDUS2_MOUSE)	1.54602e+06	1.3253e+06	1.32383e+06	1.49501e+06	1.44519e+06	1.58857e+06	1.64161e+06	1.45694e+06	1.55652e+06	1.58948e+06	1.41881e+06	2.01229e+06	0.119537	1.44578e+06	1.45927e+06	1.55631e+06	1.50776e+06	1.58116e+06	1.67129e+06	1.50277e+06	1.71011e+06	1.35898e+06	1.83789e+06	1.50776e+06	1.43646e+06	0.119537	1.6827e+06	1.22088e+06	1.17799e+06	1.15484e+06	1.24855e+06	1.25022e+06	1.48015e+06	1.22957e+06	1.15327e+06	1.25832e+06	1.1345e+06	943100	1.3188e+06	1.53007e+06	1.49568e+06	1.50776e+06	1.79586e+06	1.57719e+06	1.67106e+06
Q5SX40	404	57	0.773243	Myosin-1 (MYH1_MOUSE)	1.80313e+08	6.53731e+07	6.48678e+07	8.83312e+07	1.35101e+08	1.94596e+08	1.92283e+08	1.4188e+08	8.69007e+07	8.58946e+07	1.39675e+08	1.96142e+08	0.374794	1.42877e+08	1.17102e+08	8.38501e+07	1.38323e+08	1.14172e+08	1.79608e+08	1.72895e+08	8.16773e+07	1.29455e+08	8.66099e+07	1.38323e+08	6.66239e+07	0.374794	1.96255e+08	6.02226e+07	5.77217e+07	6.82329e+07	1.16718e+08	1.5315e+08	1.7337e+08	1.19738e+08	6.43875e+07	6.79989e+07	1.11686e+08	9.19256e+07	1.30329e+08	1.22783e+08	8.05831e+07	1.38323e+08	1.29675e+08	1.69495e+08	1.92257e+08
P08249	25	24	0.77495	Malate dehydrogenase, mitochondrial (MDHM_MOUSE)	4.38341e+07	3.38073e+07	3.34675e+07	3.60421e+07	3.66314e+07	4.09297e+07	3.89005e+07	3.68909e+07	3.57744e+07	3.77976e+07	3.71081e+07	4.74933e+07	0.11048	3.87584e+07	3.37965e+07	4.00391e+07	3.86584e+07	3.44177e+07	4.91548e+07	4.12649e+07	4.03615e+07	3.38431e+07	4.34841e+07	3.86584e+07	3.29825e+07	0.11048	4.77095e+07	3.11438e+07	2.97806e+07	2.78413e+07	3.16471e+07	3.22121e+07	3.50744e+07	3.11338e+07	2.65064e+07	2.99226e+07	2.96721e+07	2.22586e+07	3.53544e+07	3.54362e+07	3.84791e+07	3.86584e+07	3.90913e+07	4.63871e+07	4.58859e+07
Q99LB2	4	4	0.778545	Dehydrogenase/reductase SDR family member 4 (DHRS4_MOUSE)	87470.2	18256.5	16200.7	22739.7	70851.1	93080.8	100454	84842	26322.6	27554.7	80246.6	81661.5	0.443098	76429.3	45156.5	42639.1	73526.7	41493.2	93920.5	88172.9	40541.2	53504.9	36930.2	73526.7	16885.3	0.443098	95203.7	16818.2	14416	17565.7	61210.8	73255.7	90574.2	71601.6	19503.3	21813.8	64166.2	38272.2	69716.8	47347.4	40977.8	73526.7	47127.5	88632.1	98046.7
Q99JI4	4	4	0.778593	26S proteasome non-ATPase regulatory subunit 6 (PSMD6_MOUSE)	53236.7	62899.1	77056.5	57522.8	45577.9	66785.4	74266.9	60924.8	57066.7	74383.4	61360.1	70144.4	0.15256	60384.9	48663.7	72299.8	55402.2	53303.7	76319.3	64010.1	73541.5	53799	101154	55402.2	70868.9	0.15256	57943.5	57943.6	68567.7	44434.4	39376.4	52560.9	66962.3	51416.9	42282.6	58886	49064.3	32874.5	55081.6	51024.8	69482.9	55402.2	60541.7	72022	71178.2
Q9DCT8	2	2	0.778736	Cysteine-rich protein 2 (CRIP2_MOUSE)	184950	39823.1	48769.6	54463.2	134020	138413	158540	132317	56406	49937.4	132971	144058	0.391145	157141	67634.6	85683.8	130223	63229.2	165854	156454	85442.2	84868.2	88630.3	130223	49933.6	0.391145	201302	36685.6	43397	42071	115785	108932	142947	111668	41793	39533.2	106325	67515.4	143340	70916.1	82345.4	130223	71815	156516	173974
P14152	17	17	0.779643	Malate dehydrogenase, cytoplasmic (MDHC_MOUSE)	2.02177e+07	1.60955e+07	1.60284e+07	1.57945e+07	1.82186e+07	1.9018e+07	1.89387e+07	1.79395e+07	1.5673e+07	1.67837e+07	1.89039e+07	1.66872e+07	0.088538	1.769e+07	1.55956e+07	1.89749e+07	1.72443e+07	1.46696e+07	1.80317e+07	1.83272e+07	1.85425e+07	1.58552e+07	1.93645e+07	1.72443e+07	1.66262e+07	0.088538	2.20052e+07	1.48274e+07	1.42627e+07	1.22007e+07	1.57397e+07	1.49674e+07	1.7076e+07	1.51399e+07	1.16127e+07	1.32869e+07	1.51158e+07	7.82079e+06	1.61364e+07	1.63523e+07	1.82356e+07	1.72443e+07	1.66616e+07	1.70164e+07	2.03795e+07
P11798	9	6	0.783888	Calcium/calmodulin-dependent protein kinase type II subunit alpha (KCC2A_MOUSE)	633516	1.19231e+06	1.0944e+06	1.10699e+06	799087	817666	809902	721029	1.13602e+06	1.17001e+06	780128	954082	0.22208	778439	951267	1.20644e+06	715735	1.01901e+06	636531	647885	1.06601e+06	947003	1.17515e+06	715735	1.11446e+06	0.22208	689526	1.09837e+06	973837	855115	690359	643513	730243	608506	841714	926245	623800	447149	710072	997420	1.15943e+06	715735	1.15738e+06	600690	720437
P23953	12	10	0.785154	Carboxylesterase 1C (EST1C_MOUSE)	1.39861e+06	1.53677e+06	1.53861e+06	1.08339e+06	1.17891e+06	1.28928e+06	1.27243e+06	1.23083e+06	1.25264e+06	1.35372e+06	1.46953e+06	2.12933e+06	0.204638	1.06803e+06	1.2511e+06	1.35489e+06	1.12522e+06	1.3291e+06	1.78266e+06	1.46928e+06	1.56071e+06	1.54193e+06	1.62659e+06	1.12522e+06	1.84326e+06	0.204638	1.52226e+06	1.4157e+06	1.36912e+06	836881	1.0185e+06	1.01468e+06	1.14728e+06	1.03875e+06	928122	1.07168e+06	1.17505e+06	997950	974230	1.3118e+06	1.3021e+06	1.12522e+06	1.50957e+06	1.68228e+06	1.63382e+06
P62301	4	4	0.788982	40S ribosomal protein S13 (RS13_MOUSE)	98778.5	220437	209126	183662	84752.4	134151	133040	97397.4	151610	147551	86204.4	189462	0.338962	80509.6	210202	184862	106597	167305	104269	84940	218088	152895	219385	106597	188133	0.338962	107512	203070	186088	141873	73220.5	105578	119955	82197.6	112333	116809	68930.1	88794.9	73438.9	220401	177660	106597	190023	98398.4	94451.8
P47809	5	5	0.78951	Dual specificity mitogen-activated protein kinase kinase 4 (MP2K4_MOUSE)	238746	132600	103833	104299	182349	136459	142249	180355	115109	90605	164248	615097	1.01976	162463	105586	146374	169795	122882	282971	246160	115418	111293	137858	169795	120011	1.01976	259854	122153	92394.1	80567.3	157538	107395	128258	152209	85288.2	71727.9	131335	288277	148195	110708	140671	169795	139568	267038	273725
P10637	3	3	0.792266	Microtubule-associated protein tau (TAU_MOUSE)	55024.2	90269	92000.3	66268.9	61962.8	35484.9	42868.3	51571.4	72574.5	91989.9	58967.5	32791.8	0.345922	57491.7	83519.5	70606.7	59895.5	72018.1	31238.8	45343	63032.5	72537.7	65508.1	59895.5	76838.4	0.345922	59889.1	83157.1	81865.2	51190.5	53531.8	27927	38651.9	43523.2	53772.8	72824.3	47151.2	15368.5	52442.5	87571.7	67855.7	59895.5	81797.4	29479.9	50420.6
P04247	21	20	0.792303	Myoglobin (MYG_MOUSE)	2.16064e+07	6.79739e+06	6.45399e+06	1.24789e+07	2.20528e+07	2.65677e+07	2.42342e+07	2.13305e+07	1.27345e+07	1.32748e+07	2.34294e+07	2.99866e+07	0.361695	1.63843e+07	1.49273e+07	1.42719e+07	1.74549e+07	1.4995e+07	2.35894e+07	2.1652e+07	1.53565e+07	1.74558e+07	1.59215e+07	1.74549e+07	7.06688e+06	0.361695	2.35167e+07	6.26185e+06	5.74299e+06	9.63956e+06	1.90522e+07	2.09091e+07	2.18506e+07	1.80017e+07	9.43539e+06	1.05091e+07	1.87344e+07	1.40538e+07	1.49453e+07	1.56516e+07	1.37159e+07	1.74549e+07	1.70311e+07	2.22611e+07	2.40766e+07
Q8R4S0	2	2	0.792407	Protein phosphatase 1 regulatory subunit 14C (PP14C_MOUSE)	89408.8	195800	192753	174816	100353	78042.9	78106.5	102597	152411	155846	89823.8	133934	0.375767	133328	104769	138270	126980	104204	93543.9	75685.5	115384	104318	132106	126980	196222	0.375767	97313.6	180374	171519	135039	86698.1	61420.6	70424.2	86586.1	112926	123377	71824.2	62770.8	121619	109853	132883	126980	118354	88276.8	84161
P12787	10	10	0.794371	Cytochrome c oxidase subunit 5A, mitochondrial (COX5A_MOUSE)	6.17649e+06	6.29915e+06	5.99608e+06	6.46764e+06	5.62703e+06	5.88416e+06	6.98496e+06	5.69732e+06	5.21343e+06	6.34156e+06	6.39768e+06	4.53062e+06	0.10618	9.04474e+06	5.21885e+06	4.63669e+06	7.44282e+06	6.13089e+06	6.09636e+06	6.74189e+06	5.35867e+06	5.18329e+06	6.18472e+06	7.44282e+06	4.5105e+06	0.10618	6.72257e+06	5.80287e+06	5.33553e+06	4.99604e+06	4.86139e+06	4.63091e+06	6.29795e+06	4.8082e+06	3.8628e+06	5.02033e+06	5.11566e+06	2.12336e+06	8.25039e+06	5.47205e+06	4.45603e+06	7.44282e+06	6.9634e+06	5.75309e+06	7.49686e+06
Q8BH59	33	31	0.794547	Calcium-binding mitochondrial carrier protein Aralar1 (CMC1_MOUSE)	8.50897e+06	5.71371e+06	5.31786e+06	5.41007e+06	5.71944e+06	7.88836e+06	8.20337e+06	5.7732e+06	5.41343e+06	5.60326e+06	5.89534e+06	1.21322e+07	0.356685	6.49969e+06	5.60496e+06	6.86155e+06	6.17474e+06	5.89428e+06	1.14947e+07	8.04007e+06	7.07581e+06	5.67628e+06	7.33423e+06	6.17474e+06	5.7242e+06	0.356685	9.26126e+06	5.26356e+06	4.73203e+06	4.1791e+06	4.94123e+06	6.20823e+06	7.39652e+06	4.87224e+06	4.01098e+06	4.43585e+06	4.71399e+06	5.68599e+06	5.92885e+06	5.8769e+06	6.59421e+06	6.17474e+06	6.69466e+06	1.08475e+07	8.94043e+06
Q8BIJ6	2	2	0.796061	Isoleucine--tRNA ligase, mitochondrial (SYIM_MOUSE)	84433.8	24731.9	32693.5	24854.3	44956.9	44818.7	54121.9	53199.7	22141.8	26656.9	48248.1	45930.3	0.394652	47780.1	22137.9	44237.3	47291	26333.1	78184	53829.5	33282.4	25508.6	33920.7	47291	23137.5	0.394652	91898.8	22783.4	29091.9	19199.1	38839.8	35272.8	48798.7	44897.4	16405.5	21103.1	38579.8	21526.1	43583.8	23212	42513.8	47291	29908.8	73781.7	59857.4
P60840	3	2	0.797272	Alpha-endosulfine (ENSA_MOUSE)	48890.1	119089	112100	109894	63444.5	85969.4	96436.2	57742	106457	102421	61628.5	161598	0.323867	83259.8	108305	137991	74696.8	118898	47911.7	48196.6	124098	127048	119806	74696.8	104067	0.323867	53212.6	109707	99750.4	84889.7	54811.9	67658.9	86951.2	48730.8	78877.1	81082	49278.9	75736.1	75947.5	113560	132615	74696.8	135043	45213.9	53593.8
O35215	2	2	0.797496	D-dopachrome decarboxylase (DOPD_MOUSE)	148406	178970	169662	117747	73687.6	192169	218254	89372	127827	121826	72818.2	207090	0.366226	148076	105064	119375	136632	128151	231148	154918	125820	88811	160318	136632	182485	0.366226	161527	164869	150971	90955.5	63661.3	151239	196787	75424.7	94711.1	96444.5	58226.4	97056.6	135071	110161	114724	136632	145553	218133	172266
P05202	38	38	0.799921	Aspartate aminotransferase, mitochondrial (AATM_MOUSE)	1.69949e+07	1.0733e+07	1.0089e+07	1.07921e+07	1.3256e+07	1.57291e+07	1.6294e+07	1.32917e+07	1.06871e+07	1.00609e+07	1.28526e+07	1.83265e+07	0.224493	1.32839e+07	1.08622e+07	1.3578e+07	1.3635e+07	1.20263e+07	1.74096e+07	1.61601e+07	1.46377e+07	1.11921e+07	1.41822e+07	1.3635e+07	1.00814e+07	0.224493	1.84974e+07	9.88743e+06	8.97755e+06	8.33655e+06	1.14524e+07	1.2379e+07	1.46914e+07	1.12175e+07	7.91843e+06	7.96475e+06	1.02771e+07	8.58908e+06	1.21172e+07	1.13892e+07	1.30489e+07	1.3635e+07	1.36594e+07	1.64293e+07	1.79698e+07
P97855	2	2	0.808618	Ras GTPase-activating protein-binding protein 1 (G3BP1_MOUSE)	29772.7	36397	34371.7	26562.8	27167.2	28204.5	37077.6	25138.7	27063.8	29738.5	23976.2	39250.6	0.175867	25827.2	25874.5	36603.1	23851.4	33590.2	29330	30626.5	33929.5	30828.3	27606.9	23851.4	36478.1	0.175867	32404.9	33529.4	30585.2	20518.9	23470.7	22197.3	33430.8	21215.6	20052.5	23542.6	19171.7	18395.6	23558.9	27129.8	35177	23851.4	38151.4	27678.6	34056.2
Q9D855	5	5	0.809741	Cytochrome b-c1 complex subunit 7 (QCR7_MOUSE)	3.34861e+06	2.41294e+06	2.43097e+06	3.3599e+06	4.21308e+06	3.71565e+06	3.85769e+06	4.44242e+06	3.31019e+06	3.30646e+06	4.65614e+06	5.68679e+06	0.262745	3.62925e+06	3.54247e+06	3.35779e+06	3.70443e+06	3.64418e+06	3.8823e+06	3.44019e+06	3.22321e+06	4.15532e+06	3.77569e+06	3.70443e+06	2.80321e+06	0.262745	3.64466e+06	2.22283e+06	2.16317e+06	2.59541e+06	3.63983e+06	2.92426e+06	3.47826e+06	3.74914e+06	2.45263e+06	2.61757e+06	3.72311e+06	2.66522e+06	3.31051e+06	3.71434e+06	3.22697e+06	3.70443e+06	4.13902e+06	3.6637e+06	3.82543e+06
P62192	7	6	0.809878	26S protease regulatory subunit 4 (PRS4_MOUSE)	99097.5	209507	209565	168754	98627.5	152182	169932	118913	147571	144685	105499	190710	0.267586	122994	139391	182954	135423	149133	147424	125298	188937	120929	185361	135423	187503	0.267586	107859	193001	186479	130357	85207.7	119769	153218	100355	109340	114540	84358.1	89380	112192	146154	175826	135423	169384	139123	139329
P58252	47	43	0.810028	Elongation factor 2 (EF2_MOUSE)	7.07399e+06	7.6067e+06	7.02491e+06	6.31227e+06	6.38234e+06	5.96309e+06	6.16478e+06	6.65447e+06	6.40792e+06	6.71436e+06	6.62143e+06	1.76965e+07	0.485947	6.03447e+06	5.98838e+06	7.04715e+06	5.6677e+06	5.87529e+06	1.68652e+07	6.72954e+06	7.25893e+06	5.93812e+06	7.68238e+06	5.6677e+06	7.31451e+06	0.485947	7.69941e+06	7.0074e+06	6.25102e+06	4.87602e+06	5.51393e+06	4.69302e+06	5.55844e+06	5.61598e+06	4.74783e+06	5.31546e+06	5.29458e+06	8.2938e+06	5.50449e+06	6.27892e+06	6.77258e+06	5.6677e+06	6.67309e+06	1.59156e+07	7.48313e+06
Q9WTX5	2	2	0.812003	S-phase kinase-associated protein 1 (SKP1_MOUSE)	153782	175558	172071	155386	128017	116499	119438	121839	159536	149805	132294	333450	0.384245	144559	130547	183535	130803	118411	205095	142269	185310	153073	212635	130803	178365	0.384245	167378	161726	153115	120030	110598	91685.9	107691	102825	118205	118594	105784	156278	131863	136881	176384	130803	134489	193546	158200
Q9WV55	9	8	0.812264	Vesicle-associated membrane protein-associated protein A (VAPA_MOUSE)	538303	614953	641741	706337	689825	646709	702188	722931	754482	803213	713442	999157	0.161388	583036	663577	725147	636584	716928	775061	628216	829085	757752	877450	636584	790621	0.161388	585896	566503	571045	545621	595964	508967	633123	610111	559020	635867	570477	468274	531831	695772	696894	636584	814279	731420	698565
Q64691	2	2	0.812347	Calpain-3 (CAN3_MOUSE)	48515.3	90311.7	102079	121255	70840.7	74652.2	65665.9	83181.9	125559	132226	90533.4	79748	0.29567	52327.2	109899	127349	45496.8	88721.5	53039.7	62255	135079	129654	135720	45496.8	113513	0.29567	52804.7	83196.4	90833.6	93665.4	61201.7	58752.1	59207.3	70200.6	93030.8	104677	72391.7	37375.4	47731.5	115231	122387	45496.8	100769	50053.2	69226.5
Q9CR62	10	8	0.815186	Mitochondrial 2-oxoglutarate/malate carrier protein (M2OM_MOUSE)	1.02393e+06	770288	767211	855606	735493	1.16599e+06	1.21031e+06	781221	764591	780756	715778	1.36226e+06	0.283357	841890	860894	1.01817e+06	893578	929397	1.01946e+06	950185	982955	781372	952654	893578	768436	0.283357	1.11446e+06	709600	682693	660927	635418	917650	1.09127e+06	659304	566510	618089	572345	638451	767951	902662	978503	893578	1.0556e+06	962058	1.05659e+06
Q9JKV1	3	3	0.815946	Proteasomal ubiquitin receptor ADRM1 (ADRM1_MOUSE)	105635	108746	93586.1	80323.4	82445.8	97804.1	94084.3	94805.7	81497.1	90743.2	93242.9	275070	0.567879	106893	79875.8	91291	102299	82689	135818	127132	100716	88832.8	84044	102299	99732.8	0.567879	114974	100178	83276.3	62047.1	71227.8	76973	84830.6	80010.4	60383.8	71837.4	74558.2	128917	97504.7	83751.2	87734.1	102299	93917.3	128170	141369
Q99KF1	2	2	0.816715	Transmembrane emp24 domain-containing protein 9 (TMED9_MOUSE)	102431	94806	95584.1	87042.3	88869	87157.1	92355.6	76046.1	85755.6	95666.6	81062.6	43553.9	0.17159	116313	91556.7	94024.7	79340.9	79871.5	87035.1	77913.5	90924.2	63249.5	88696.1	79340.9	90740.2	0.17159	111487	87336.6	85054.3	67237.3	76777	68593.6	83271.8	64178.4	63539.1	75735	64818.7	20412.4	106098	95998.8	90361.3	79340.9	90717.1	82134.4	86638.5
P20152	23	15	0.817639	Vimentin (VIME_MOUSE)	3.04577e+06	2.34337e+06	2.11231e+06	1.69177e+06	1.76208e+06	2.56191e+06	2.43355e+06	1.73418e+06	1.61791e+06	1.6516e+06	1.74045e+06	2.84857e+06	0.260739	2.2531e+06	1.8702e+06	1.76759e+06	2.10595e+06	1.85462e+06	3.13164e+06	2.85841e+06	1.71188e+06	2.05216e+06	1.83076e+06	2.10595e+06	2.31932e+06	0.260739	3.31505e+06	2.15875e+06	1.87961e+06	1.30684e+06	1.52232e+06	2.01625e+06	2.19419e+06	1.46354e+06	1.19876e+06	1.3075e+06	1.39169e+06	1.33504e+06	2.05522e+06	1.96094e+06	1.69872e+06	2.10595e+06	2.10645e+06	2.95531e+06	3.1785e+06
P70195	4	4	0.819235	Proteasome subunit beta type-7 (PSB7_MOUSE)	423289	222542	206525	166128	269634	166748	209723	262742	153892	157127	262530	72095.9	0.418077	301886	127556	162184	269864	150174	266978	326513	172195	65512.5	194955	269864	169441	0.418077	460713	205009	183773	128328	232946	131233	189096	221739	114024	124390	209922	33789.1	275373	133744	155865	269864	170566	251946	363077
Q62407	27	27	0.82012	Striated muscle-specific serine/threonine-protein kinase (SPEG_MOUSE)	840886	775657	727483	859431	847106	778583	833716	889514	830463	810924	865576	1.0236e+06	0.0873123	908237	816594	867432	850300	773569	854446	798701	852335	844126	856769	850300	724106	0.0873123	915231	714546	647341	663882	731845	612754	751715	750697	615316	641972	692126	479729	828470	856214	833635	850300	878611	806335	888142
P35700	15	12	0.820912	Peroxiredoxin-1 (PRDX1_MOUSE)	6.53205e+06	7.87516e+06	7.41874e+06	7.81105e+06	7.21868e+06	5.0873e+06	4.83118e+06	7.1976e+06	7.78063e+06	8.0633e+06	7.24438e+06	3.28256e+06	0.207515	5.78842e+06	6.55727e+06	7.52913e+06	5.53586e+06	6.14916e+06	5.56178e+06	6.03064e+06	6.85647e+06	6.85337e+06	6.99297e+06	5.53586e+06	7.56473e+06	0.207515	7.10957e+06	7.25471e+06	6.60146e+06	6.03377e+06	6.23647e+06	4.00377e+06	4.356e+06	6.07435e+06	5.76492e+06	6.38335e+06	5.7927e+06	1.53843e+06	5.28005e+06	6.87542e+06	7.23578e+06	5.53586e+06	6.98415e+06	5.24861e+06	6.70597e+06
P47811	3	2	0.823621	Mitogen-activated protein kinase 14 (MK14_MOUSE)	45474.8	49660.7	47436.4	47818.9	40297.1	46090.8	42679.1	46274.7	47583.2	53717.6	52010.2	58345.4	0.102246	41490.5	43968.3	65123.5	39132.9	41039.4	50845.1	36677.7	69388.5	48168	72794.4	39132.9	52613.8	0.102246	49495.3	45748.2	42210.6	36938.5	34814.1	36274	38481.3	39053.1	35255.9	42525.8	41588	27344.7	37846.6	46101.5	62586.2	39132.9	46612.1	47982.2	40785
Q64737	5	4	0.824136	Trifunctional purine biosynthetic protein adenosine-3 (PUR2_MOUSE)	85252.3	158265	156853	133806	87055	97496.7	94546.7	82937.9	104835	124077	87543.5	72644.3	0.304149	93412.3	113542	162937	93826.4	128718	71331.1	70801.3	160370	68904.4	143223	93826.4	136979	0.304149	92789.7	145796	139574	103361	75209.9	76731	85247.4	69994.7	77675.3	98226.3	70000.9	34046.2	85208.3	119050	156589	93826.4	146197	67314.7	78729.9
E9PZQ0	159	156	0.825316	Ryanodine receptor 1 (RYR1_MOUSE)	2.06972e+07	2.67286e+07	2.50771e+07	2.49502e+07	2.4389e+07	1.95112e+07	1.95785e+07	2.48472e+07	2.45101e+07	2.50927e+07	2.49626e+07	2.01141e+07	0.104905	2.28637e+07	2.77339e+07	2.25144e+07	2.15901e+07	2.81435e+07	2.04434e+07	1.94413e+07	2.20547e+07	2.83019e+07	2.34292e+07	2.15901e+07	2.59694e+07	0.104905	2.25271e+07	2.46228e+07	2.23145e+07	1.92732e+07	2.10705e+07	1.53555e+07	1.76528e+07	2.09696e+07	1.81603e+07	1.98648e+07	1.99604e+07	9.42686e+06	2.08557e+07	2.90795e+07	2.16372e+07	2.15901e+07	3.19651e+07	1.92923e+07	2.16184e+07
Q8BMS1	38	33	0.825357	Trifunctional enzyme subunit alpha, mitochondrial (ECHA_MOUSE)	8.18662e+06	5.33595e+06	4.94351e+06	5.88413e+06	6.8865e+06	8.684e+06	8.80623e+06	6.9583e+06	5.8108e+06	5.85448e+06	7.02703e+06	8.67119e+06	0.200589	7.63799e+06	6.2945e+06	6.37564e+06	6.96603e+06	6.61091e+06	8.10349e+06	7.82393e+06	6.25208e+06	6.09808e+06	6.66944e+06	6.96603e+06	5.05976e+06	0.200589	8.91042e+06	4.91555e+06	4.39891e+06	4.5453e+06	5.94949e+06	6.83441e+06	7.94008e+06	5.87239e+06	4.30541e+06	4.63473e+06	5.61891e+06	4.06392e+06	6.96718e+06	6.5999e+06	6.12723e+06	6.96603e+06	7.5086e+06	7.64721e+06	8.70007e+06
P16125	17	11	0.82759	L-lactate dehydrogenase B chain (LDHB_MOUSE)	4.35423e+06	2.00924e+06	2.10564e+06	2.19622e+06	3.59106e+06	4.70127e+06	4.86608e+06	3.38676e+06	2.43147e+06	2.34298e+06	3.52531e+06	5.22612e+06	0.340735	3.93818e+06	2.69041e+06	2.70593e+06	3.70152e+06	2.73775e+06	4.35945e+06	4.07523e+06	2.60906e+06	2.78925e+06	2.83023e+06	3.70152e+06	2.1808e+06	0.340735	4.73919e+06	1.85094e+06	1.87367e+06	1.6965e+06	3.10244e+06	3.69995e+06	4.38747e+06	2.85823e+06	1.80155e+06	1.85483e+06	2.81889e+06	2.44932e+06	3.59231e+06	2.82095e+06	2.6005e+06	3.70152e+06	3.10951e+06	4.11398e+06	4.53159e+06
Q78IK4	3	3	0.832384	Apolipoprotein O-like (APOOL_MOUSE)	97243.7	59284.4	70899.6	66318.8	105751	142913	138111	108040	66499.9	77796.7	110494	203050	0.411662	86373.8	80766.9	85442	90088	84510.4	116725	95506.7	108780	114895	119179	90088	77491.4	0.411662	105841	54613.7	63089	51229	91361.9	112474	124527	91179.4	49271.9	61588.1	88352.8	95163.4	78788	84685.5	82113	90088	95986	110153	106202
Q8CI12	9	8	0.833547	Smoothelin-like protein 2 (SMTL2_MOUSE)	1.1121e+06	641404	633366	790057	831204	787309	827552	887153	857621	872210	938189	1.64609e+07	5.34426	1.05017e+06	887383	969385	1.01007e+06	856367	2.5155e+06	1.05944e+06	880358	944027	971961	1.01007e+06	584326	5.34426	1.21042e+06	590871	563593	610293	718106	619621	746157	748705	635439	690490	750188	7.71473e+06	957942	930436	931616	1.01007e+06	972652	2.37386e+06	1.17808e+06
P05132	5	4	0.838902	cAMP-dependent protein kinase catalytic subunit alpha (KAPCA_MOUSE)	357599	325001	316872	299133	310786	355023	350611	345607	308573	320858	333364	192416	0.136352	298410	259821	367231	327307	274252	216514	325114	364969	296339	395840	327307	314008	0.136352	389215	299395	281964	231070	268499	279407	316126	291672	228632	254009	266562	90179.2	272202	272427	352923	327307	311493	204322	361521
Q9WV35	18	18	0.842148	Probable C->U-editing enzyme APOBEC-2 (ABEC2_MOUSE)	5.8307e+06	7.85362e+06	7.09874e+06	7.1314e+06	7.7087e+06	6.52351e+06	6.90266e+06	7.69129e+06	7.25781e+06	7.06191e+06	7.54008e+06	4.65874e+06	0.128096	7.86122e+06	6.82171e+06	8.33844e+06	7.23401e+06	7.21923e+06	5.24291e+06	5.44468e+06	7.99355e+06	5.93061e+06	8.44635e+06	7.23401e+06	6.71217e+06	0.128096	6.34621e+06	7.23487e+06	6.31672e+06	5.50877e+06	6.65981e+06	5.13408e+06	6.22374e+06	6.49099e+06	5.37755e+06	5.5906e+06	6.02914e+06	2.18341e+06	7.17081e+06	7.15268e+06	8.01356e+06	7.23401e+06	8.19953e+06	4.9477e+06	6.05439e+06
P19783	9	9	0.842944	Cytochrome c oxidase subunit 4 isoform 1, mitochondrial (COX41_MOUSE)	6.72702e+06	7.22137e+06	7.0888e+06	8.20437e+06	7.62814e+06	1.06502e+07	1.02045e+07	7.82476e+06	8.19649e+06	8.76874e+06	7.78348e+06	5.4806e+06	0.181917	7.74685e+06	9.64446e+06	8.75605e+06	7.54865e+06	9.41313e+06	5.34509e+06	6.69602e+06	8.40037e+06	1.04064e+07	8.92275e+06	7.54865e+06	6.85804e+06	0.181917	7.32177e+06	6.65243e+06	6.30787e+06	6.3376e+06	6.59022e+06	8.38184e+06	9.20083e+06	6.60364e+06	6.07304e+06	6.94182e+06	6.22377e+06	2.56859e+06	7.06648e+06	1.01124e+07	8.4149e+06	7.54865e+06	1.06913e+07	5.04412e+06	7.44586e+06
P14869	4	4	0.844103	60S acidic ribosomal protein P0 (RLA0_MOUSE)	546883	456651	433836	356734	427519	468479	438715	440731	341551	413564	434105	612090	0.167808	432482	368987	402016	440352	363130	608609	533934	402553	373685	451265	440352	484102	0.167808	595234	420673	386043	275565	369349	368699	395565	371951	253066	327400	347116	286868	394499	386889	386353	440352	412439	574340	593726
P01942	8	7	0.844524	Hemoglobin subunit alpha (HBA_MOUSE)	1.38056e+07	1.44898e+07	1.39575e+07	6.88087e+06	9.19108e+06	1.11367e+07	1.07443e+07	9.03427e+06	7.05319e+06	7.5489e+06	9.63218e+06	1.62333e+07	0.309383	8.19424e+06	1.56508e+07	7.40258e+06	8.47433e+06	1.50025e+07	1.31957e+07	1.27146e+07	7.11373e+06	1.71016e+07	7.31692e+06	8.47433e+06	1.41503e+07	0.309383	1.50262e+07	1.33482e+07	1.24199e+07	5.31524e+06	7.9405e+06	8.76471e+06	9.68756e+06	7.6244e+06	5.22594e+06	5.97612e+06	7.70201e+06	7.60802e+06	7.47458e+06	1.64101e+07	7.11417e+06	8.47433e+06	1.70397e+07	1.24527e+07	1.41384e+07
Q9D8E6	7	7	0.845023	60S ribosomal protein L4 (RL4_MOUSE)	297275	543946	511949	379529	267574	309363	308082	261006	372813	367884	254584	301600	0.30551	310559	372337	480044	279011	353064	232643	246390	412150	379453	432595	279011	473382	0.30551	323558	501091	455551	293174	231167	243472	277781	220274	276229	291237	203569	141351	283284	390402	461341	279011	401006	219544	273981
P17742	13	12	0.846704	Peptidyl-prolyl cis-trans isomerase A (PPIA_MOUSE)	4.17314e+06	4.64449e+06	4.24026e+06	4.10471e+06	3.58517e+06	3.62647e+06	3.80193e+06	3.58426e+06	3.79841e+06	3.86476e+06	3.64286e+06	9.15932e+06	0.403789	3.97073e+06	3.9697e+06	5.02319e+06	3.72084e+06	4.42092e+06	4.30883e+06	3.87553e+06	5.32024e+06	3.55378e+06	5.46635e+06	3.72084e+06	4.27869e+06	0.403789	4.54209e+06	4.27857e+06	3.77314e+06	3.17075e+06	3.09736e+06	2.85408e+06	3.42799e+06	3.0249e+06	2.81436e+06	3.05955e+06	2.91288e+06	4.29269e+06	3.622e+06	4.1623e+06	4.82748e+06	3.72084e+06	5.02123e+06	4.06621e+06	4.30953e+06
P02089	22	8	0.851412	Hemoglobin subunit beta-2 (HBB2_MOUSE)	8.10112e+06	1.19914e+07	1.1949e+07	7.19599e+06	7.18419e+06	8.26952e+06	7.76053e+06	7.47114e+06	7.67298e+06	8.02649e+06	7.85754e+06	8.66397e+06	0.210285	6.25916e+06	1.18165e+07	6.53913e+06	6.3197e+06	1.15379e+07	8.45568e+06	8.44089e+06	7.46111e+06	1.35973e+07	7.36314e+06	6.3197e+06	1.272e+07	0.210285	8.81736e+06	1.10467e+07	1.06327e+07	5.55866e+06	6.20667e+06	6.50821e+06	6.99724e+06	6.30521e+06	5.68515e+06	6.35422e+06	6.28299e+06	4.06053e+06	5.70944e+06	1.23898e+07	6.28435e+06	6.3197e+06	1.31046e+07	7.97957e+06	9.38613e+06
P99024	28	2	0.853402	Tubulin beta-5 chain (TBB5_MOUSE)	70981.9	89534.9	100693	64331.1	44462.1	87446.5	91367	50151	66395.9	70653.8	45174.1	125156	0.342436	50221.1	80821.8	100455	48700.4	76204.5	79962.2	64155.9	104633	77775.1	97072.8	48700.4	85897.5	0.342436	77257.6	82480.9	89600.7	49693.6	38412.4	68821.4	82380.5	42324.5	49194.8	55933.4	36121.8	58656.9	45810.5	84743.1	96541	48700.4	86552.2	75459.8	71340.3
P25444	6	6	0.853841	40S ribosomal protein S2 (RS2_MOUSE)	363767	390884	382616	317753	328777	381059	383222	329820	286948	313946	329895	496495	0.158183	288295	327665	406343	322764	318996	402151	340052	371035	364407	395771	322764	384810	0.158183	395929	360088	340466	245454	284042	299898	345529	278349	212609	248537	263789	232692	262976	343563	390511	322764	362312	379507	378132
Q9CXS4	2	2	0.854553	Centromere protein V (CENPV_MOUSE)	66347.6	49441.1	48053.2	31986.7	30648.5	54672.3	59930.5	28743.3	39225.9	25685.2	32648.9	88037.1	0.427706	47379.2	61215.2	36427.9	42132.9	42825.7	78649.9	45196.2	28133.1	60331.9	24844.8	42132.9	48244	0.427706	72213.5	45545.8	42759.5	24708.7	26478.3	43027.7	54036	24257.6	29063.7	20333.8	26106.5	41260.3	43218.1	64185.2	35008.6	42132.9	48640.9	74221.4	50257.4
Q62465	3	3	0.862708	Synaptic vesicle membrane protein VAT-1 homolog (VAT1_MOUSE)	118587	43669.5	46194.6	39042.5	76372.1	82881.9	76755	65068.8	39470.8	37327	77053.3	95910.6	0.367533	76000.1	36376.9	50062.1	73239.3	40403.4	126999	105153	51352.9	49195.9	52572.6	73239.3	43230.2	0.367533	129071	40229	41105.6	30159.1	65980.5	65229	69205.7	54914.3	29245.2	29550.1	61612.8	44950.3	69325.3	38141.8	48111.6	73239.3	45889.7	119848	116929
Q3UZ18	2	2	0.863769	NMDA receptor-regulated protein 2 (NARG2_MOUSE)	683812	526087	501765	454644	818622	519391	523726	849444	460756	450051	874481	20132.7	0.446588	497010	344388	366009	499392	349287	342863	619349	391918	291366	424985	499392	542198	0.446588	744269	484639	446489	351197	707236	408767	472214	716881	341389	356285	699246	9435.57	453360	361097	351748	499392	396716	323558	688705
P04370	2	2	0.863976	Myelin basic protein (MBP_MOUSE)	71039.1	30248	27630.6	68886.7	94577.4	190602	200496	95927.1	67878.2	72889.6	84518.1	310045	1.05119	88422.3	123894	119131	109986	103604	77164.1	69989.8	99221.4	129139	107797	109986	24942.9	1.05119	77319.8	27864.9	24586.7	53212.6	81708.8	150006	180776	80956.8	50293.1	57703.4	67581.8	145308	80656.6	129905	114489	109986	117672	72819.2	77827.5
Q9QZD9	2	2	0.865109	Eukaryotic translation initiation factor 3 subunit I (EIF3I_MOUSE)	23470.8	24569	24297.4	29233.8	18276.9	32902.4	30449	18873.4	24495	32623.7	22512.8	55724.8	0.405336	25432.6	26946.4	25117.6	25061.9	29677.2	23715.4	23005.9	30408.7	32024	37628.7	25061.9	26942.5	0.405336	25545.9	22633.3	21620.7	22582.1	15790.1	25894.6	27454.2	15928	18149.1	25826.7	18001.6	26116.5	23199	28253.7	24139	25061.9	33707	22380.1	25582.1
Q9DCV4	2	2	0.866298	Regulator of microtubule dynamics protein 1 (RMD1_MOUSE)	63550.8	78621.3	61677.4	98893.8	91933.7	98892.8	113470	88107.2	100934	103425	93870.6	141882	0.223398	95731.2	94116.6	100485	85198	101511	81645.9	78177.9	96085.9	95319.1	105307	85198	80831.6	0.223398	69169.5	72427	54882.8	76392.2	79424.7	77829.8	102310	74357.3	74785.1	81877.1	75060.2	66495.9	87323.6	98682.9	96569.6	85198	115295	77048.7	86932.5
P70404	10	10	0.868079	Isocitrate dehydrogenase [NAD] subunit gamma 1, mitochondrial (IDHG1_MOUSE)	3.1901e+06	2.17783e+06	2.29961e+06	2.76753e+06	2.87608e+06	3.51674e+06	3.5732e+06	3.23751e+06	2.78536e+06	2.91383e+06	3.02592e+06	4.39253e+06	0.199712	3.39922e+06	2.46442e+06	3.40085e+06	3.12732e+06	2.497e+06	3.45077e+06	3.02457e+06	3.46634e+06	2.689e+06	3.68268e+06	3.12732e+06	2.57116e+06	0.199712	3.47214e+06	2.00624e+06	2.04627e+06	2.13783e+06	2.48475e+06	2.76772e+06	3.22175e+06	2.73227e+06	2.06377e+06	2.30675e+06	2.41956e+06	2.05864e+06	3.10069e+06	2.58399e+06	3.26834e+06	3.12732e+06	2.83606e+06	3.25647e+06	3.36327e+06
P51881	20	2	0.8681	ADP/ATP translocase 2 (ADT2_MOUSE)	144680	72448.2	83377.4	76408.2	132872	135554	161289	132615	68724.5	67131.8	104298	171655	0.322595	111756	100668	100259	129332	113626	160705	149581	105671	78962.8	95622.2	129332	66500.4	0.322595	157471	66740.3	74192.3	59022.8	114793	106683	145425	111919	50920.2	53145.2	83397.8	80449.3	101941	105552	96352.4	129332	129055	151656	166332
P00405	6	6	0.870002	Cytochrome c oxidase subunit 2 (COX2_MOUSE)	3.91768e+06	2.25117e+06	2.07542e+06	2.42076e+06	3.0788e+06	3.32997e+06	3.42483e+06	3.12182e+06	2.55513e+06	2.29036e+06	2.96293e+06	1.32983e+06	0.256765	3.082e+06	2.83074e+06	2.43199e+06	3.11596e+06	2.63919e+06	2.89476e+06	3.36256e+06	2.48265e+06	2.36199e+06	2.28481e+06	3.11596e+06	1.91213e+06	0.256765	4.26405e+06	2.07381e+06	1.84679e+06	1.86995e+06	2.65988e+06	2.62073e+06	3.08798e+06	2.63463e+06	1.89318e+06	1.81317e+06	2.36919e+06	623252	2.81132e+06	2.96808e+06	2.33723e+06	3.11596e+06	2.99756e+06	2.73177e+06	3.73911e+06
[truncated: 79 more rows]
[truncated: 34 more columns]

## Sheet: Ubiquitinated proteins
Accession	Description	Subcelluar Localization
[truncated: 37 more rows]

## Sheet: p62-binding proteins
Accession	Description	Subcelluar Localization
[truncated: 126 more rows]

## Sheet: Ubiq. proteins binding to p62
Accession	Description	Subcelluar Localization
[truncated: 15 more rows]
